# Supplementary material for: Transcriptional profiling of Klebsiella pneumoniae defines signatures for planktonic, sessile and biofilm-dispersed cells
Source: BMC Genomics. 2016 Mar 15;17:237. doi: 10.1186/s12864-016-2557-x (PMC4791964; doi:10.1186/s12864-016-2557-x)
Supplement: Additional file 2: Table S1. — Data relative to the 2 052 selected CDS. (XLSX 974 kb) [file 12864_2016_2557_MOESM2_ESM.xlsx]

## Sheet: Supplementary Table 1
Supplementary Table 1 Data relative to the 2 052 selected CDS a
Locus Tag	Name	Annotation	Exponential planktonic vs stationary planktonic		Exponential planktonic vs 7 h-old biofilm		Exponential planktonic vs 13 h-old biofilm		Exponential planktonic vs biofilm-dispersed		Stationary planktonic vs 7 h-old biofilm		Stationary planktonic vs 13 h-old biofilm		Stationary planktonic vs biofilm-dispersed		7 h-old biofilm vs 13 h-old biofilm		7 h-old biofilm vs biofilm-dispersed		13 h-old biofilm vs biofilm-dispersed		DESeq normalized expression (baseMeans) c					K-means cluster affiliation d	COG affiliation e
			FC b	padj b	FC b	padj b	FC b	padj b	FC b	padj b	FC b	padj b	FC b	padj b	FC b	padj b	FC b	padj b	FC b	padj b	FC b	padj b	Exponential planktonic	Stationary planktonic	7 h-old biofilm	13 h-old biofilm	Biofilm-dispersed
CH1034_280098		conserved membrane protein of unknown function	-1.37152	0.632599	139.962	0.000749188	15.2814	0.0340439	3.18091	0.231184	196.316	2.70293e-08	21.1484	0.000491623	4.36172	0.0169858	-9.78339	8.51374e-05	-46.3464	5.44316e-22	-4.96789	5.58262e-07	2125.56	2922.98	14.8391	137.838	674.105	1	Inorganic ion transport and metabolism
CH1034_240073	sufA	Fe-S cluster assembly protein	1.95505	0.000786753	9.4369	1.01876e-13	2.33798	0.00884157	17.7876	1.24687e-18	4.94137	3.52654e-23	1.21056	0.710304	9.09464	5.12894e-26	-4.31549	0.000316541	1.78787	0.0353558	7.35583	1.19004e-05	3922.15	2018.26	407.777	1668.34	222.795	1	Function unknown
CH1034_380032		conserved exported protein of unknown function	3.62077	0.358809	191.837	0.0218969	414.689	0.0140785	109.76	0.0364603	53.8623	0.00190464	116.122	0.00152553	30.2602	0.00489274	2.02983	0.0373481	-1.83536	0.001019	-3.94026	1.60464e-05	36656	10118.6	186.808	87.3886	336.378	1	Function unknown
CH1034_130194	bolA	regulator of penicillin binding proteins and beta lactamase transcription (morphogene)	1.33042	0.134814	5.70212	2.31325e-11	1.76364	0.0750335	5.79483	2.98704e-11	4.38255	1.20973e-21	1.34779	0.435906	4.36968	7.50579e-14	-3.47268	0.000214064	-1.03317	0.887519	3.15372	0.000107845	5910.08	4468.37	1017.61	3334.51	1032.81	1	Signal transduction mechanisms
CH1034_110059	yjiZ	putative transporter	1.35695	0.16168	3.71406	1.40132e-12	1.19104	0.750648	6.49911	6.89037e-17	2.8007	1.35442e-08	-1.12641	0.701212	4.80371	4.00125e-12	-3.33482	0.00257424	1.66485	0.0365821	5.27889	0.000194771	353.002	261.687	93.2528	294.994	54.8898	1	Amino acid transport and metabolism
CH1034_130129	aroM	conserved hypothetical protein	1.06872	0.7239	5.9799	2.69741e-24	1.13197	0.712878	3.57757	6.53782e-11	5.72434	4.93577e-28	1.07696	0.863779	3.3616	4.77755e-10	-5.65112	6.31932e-10	-1.75364	0.000531466	3.03307	0.000218214	7993.2	7523.83	1312.18	7026.43	2260.3	1	Function unknown
CH1034_170048		conserved protein of unknown function	1.30081	0.22034	2.03843	0.000445827	1.90154	0.0593916	6.22784	1.96242e-11	1.6028	0.0165757	1.48425	0.314516	4.7869	5.91986e-11	-1.14788	0.745486	2.8979	3.09421e-06	3.14971	0.000740264	230.659	178.289	110.972	120.624	37.484	1	Function unknown
CH1034_240305	yebA	putative metallopeptidase	1.84436	0.00233254	8.34515	8.00976e-37	8.9628	2.9076e-12	3.32743	1.01101e-09	4.63371	1.53549e-23	4.93589	5.98082e-08	1.8099	0.0022489	1.00482	0.999671	-2.63701	9.87851e-10	-2.80176	0.000748161	36867.7	20123.6	4332.57	4092.61	11206	1	Cell wall/membrane/envelope biogenesis
CH1034_240262	yoaE	putative membrane protein fused with conserved domain	-1.10468	0.700101	2.50342	1.78396e-08	4.4592	8.37822e-07	-1.08309	0.86868	2.83418	1.12841e-11	5.01647	3.61999e-08	1.02762	0.934781	1.66927	0.097581	-2.83832	0.0087625	-5.04061	0.000957064	3051.72	3400.01	1196.7	681.617	3342.5	1	General function prediction only
CH1034_240308	znuB	zinc transporter subunit: membrane component of ABC superfamily	-1.09129	0.715569	5.01815	2.58607e-22	3.15985	0.000189737	1.1992	0.388731	5.60985	6.00874e-28	3.50482	2.63113e-05	1.31191	0.173432	-1.69716	0.101099	-4.40514	6.25542e-12	-2.74339	0.000973853	3575.58	3929.45	699.051	1126.21	3019.08	1	Inorganic ion transport and metabolism
CH1034_360017	yiaG	putative transcriptional regulator	-1.06756	0.932545	8.27953	7.43337e-05	3.76429	0.00638706	14.2337	3.90373e-06	9.03385	6.03871e-43	4.06924	4.12985e-06	15.2204	2.67817e-38	-2.34756	0.0180961	1.63576	0.0025831	3.64175	0.00109996	9099.46	9768.04	1079.26	2402.24	647.947	1	Transcription
CH1034_220021		Heat shock protein	1.19866	0.514196	5.34149	6.26784e-23	-1.02945	0.80826	6.65527	6.25753e-21	4.57438	3.01561e-05	-1.2228	0.681472	5.55446	4.86087e-06	-5.86859	0.00195746	1.1793	0.57886	6.64265	0.00158198	6448.16	5406.64	1182.44	6604.32	980.414	1	Posttranslational modification, protein turnover, chaperones
CH1034_230071		conserved exported protein of unknown function	1.18613	0.4192	3.55876	1.13493e-12	1.48189	0.298646	5.48073	9.90535e-16	3.07337	5.48741e-11	1.26607	0.612251	4.63964	4.93718e-13	-2.58023	0.0255088	1.46716	0.0572171	3.57132	0.0017446	610.25	517.569	168.14	409.841	112.406	1	Function unknown
CH1034_240072	sufB	component of SufBCD complex	1.82244	0.00213546	8.4014	1.02187e-26	3.19472	0.000276215	13.06	4.77961e-33	4.71665	1.32899e-23	1.77261	0.104783	7.16834	2.46724e-22	-2.80695	0.0119098	1.47552	0.125921	3.95711	0.00319566	13095.2	7230.7	1529.75	4077.35	1013.34	1	Posttranslational modification, protein turnover, chaperones
CH1034_10073		conserved protein of unknown function	2.39804	0.00536433	3.60162	0.000455512	1.5429	0.30619	6.36074	4.62685e-06	1.54351	0.352302	-1.53192	0.378868	2.67133	0.0268573	-2.49136	0.0713877	1.68454	0.347636	3.98228	0.00363192	43.1804	18.1834	11.7667	27.9049	6.84688	1	Function unknown
CH1034_280165		conserved membrane protein of unknown function	1.47217	0.144794	3.03182	0.00102477	2.2049	0.0128291	5.51401	8.3159e-06	2.10836	8.52885e-05	1.5194	0.244098	3.75393	5.46356e-10	-1.46779	0.252154	1.72963	0.00169773	2.40441	0.0040134	1133.24	773.986	366.882	511.048	208.177	1	Amino acid transport and metabolism
CH1034_240031		conserved protein of unknown function	1.61011	0.0362901	2.16676	7.88952e-06	5.52495	6.05935e-08	2.33737	3.75742e-05	1.37958	0.391252	3.48667	0.0196727	1.45872	0.311254	2.39376	0.00535441	1.02702	0.903829	-2.45772	0.00466439	735.311	461.163	333.009	132.531	318.081	1	Transcription
CH1034_240090	yeaQ	conserved hypothetical protein; putative inner membrane protein	1.54116	0.0245044	6.13649	4.83571e-12	3.84158	8.02462e-06	9.55151	1.02616e-15	4.07273	5.10169e-20	2.53964	0.00208256	6.21047	7.01574e-20	-1.71129	0.102497	1.48061	0.0173776	2.3813	0.00505034	25449.4	16614.6	4069.79	6589.25	2694.49	1	Function unknown
CH1034_240354	dsrB	hypothetical protein	2.00913	0.000527243	3.19435	2.1562e-12	2.01879	0.038191	5.05155	7.3122e-16	1.62751	0.00194434	1.01758	0.970364	2.52309	3.27028e-06	-1.69516	0.078184	1.50506	0.0184954	2.41614	0.00515327	2328.29	1166.33	715.112	1148	466.151	1	Function unknown
CH1034_240306	znuA	zinc transporter subunit: periplasmic-binding component of ABC superfamily	1.77361	0.00449302	12.9352	7.34793e-51	8.95305	4.66522e-12	3.92276	3.63753e-12	7.46419	2.10231e-36	5.12197	4.17404e-08	2.21784	3.48745e-05	-1.55044	0.144242	-3.46814	5.02162e-09	-2.36941	0.0064733	39395	22363.7	2987.87	4379.11	10162.8	1	Inorganic ion transport and metabolism
CH1034_130206	cof	thiamin pyrimidine pyrophosphate hydrolase	2.43678	0.000183415	3.11913	1.10314e-05	2.94509	0.000317783	6.82042	6.51027e-10	1.3085	0.0815147	1.23232	0.587884	2.80607	2.95546e-07	-1.13724	0.73786	2.08131	2.12497e-05	2.21787	0.0113263	2639.61	1091.15	831.712	892.462	391.815	1	General function prediction only
CH1034_120002	citS	Citrate-sodium symporter	1.7829	0.0524466	6.02844	2.2433e-05	1.25601	0.73437	4.47036	5.82614e-05	3.48397	0.000108496	-1.40545	0.396981	2.52427	0.0024545	-5.14591	0.00388525	-1.41801	0.561515	3.45356	0.011601	81.1997	45.9018	13.1848	64.4705	18.3528	1	Energy production and conversion
CH1034_240071	sufC	component of SufBCD complex, ATP-binding component of ABC superfamily	2.15672	0.00010633	8.98268	5.6817e-39	6.35812	3.21682e-09	14.0687	5.37596e-37	4.261	5.13527e-21	2.98923	0.000343856	6.53746	1.77822e-20	-1.50551	0.179113	1.48912	0.0273881	2.13289	0.0139697	7574.22	3535	827.554	1185.21	544.177	1	Posttranslational modification, protein turnover, chaperones
CH1034_220122		conserved protein of unknown function	-1.20145	0.500193	2.58757	0.00123403	2.24153	0.0150987	5.36175	1.41153e-06	3.17702	2.20073e-10	2.72456	0.00206002	6.46313	8.79447e-18	-1.22774	0.52878	1.97559	0.000916076	2.30701	0.0156561	421.292	508.866	159.803	186.765	79.4569	1	Signal transduction mechanisms
CH1034_220102		Phosphoenolpyruvate-dependent PTS family enzyme IIA component	-1.08476	0.713881	5.21895	2.66999e-09	1.25436	0.520675	2.85869	2.17387e-05	5.79225	1.15322e-16	1.38449	0.358087	3.10701	7.94967e-08	-4.46324	1.61145e-06	-1.9205	0.00381433	2.18502	0.0158312	311.702	339.709	58.5794	247.119	110.336	1	Carbohydrate transport and metabolism
CH1034_290002	evgA	Positive transcription regulator EvgA	2.00158	0.00464127	9.94484	4.17411e-12	4.81747	1.7026e-06	2.04224	0.0121071	5.0864	1.05452e-13	2.43546	0.00770001	1.02272	0.939938	-2.1986	0.0203136	-5.1276	5.73665e-05	-2.44433	0.0174864	545.962	274.408	53.794	112.735	270.512	1	Transcription
CH1034_390004		transposase (fragment)	2.61156	9.62534e-05	4.34095	3.86865e-07	3.40511	0.000531082	9.73087	1.01459e-11	1.6974	0.0523001	1.32323	0.588369	3.73187	5.09153e-05	-1.36265	0.469374	2.13219	0.0587064	2.7485	0.0182421	116.846	44.9567	26.4105	34.1161	12.1431	1	Function unknown
CH1034_340047	bfr	bacterioferritin, iron storage and detoxification protein	1.47321	0.0582979	5.03641	6.37713e-23	2.38363	0.0092719	6.56902	3.0884e-21	3.49989	4.53295e-13	1.6349	0.17672	4.47516	1.68163e-14	-2.25799	0.0589128	1.24159	0.195715	2.66572	0.0268334	29859.8	20380	5815.9	12463.8	4598.9	1	Inorganic ion transport and metabolism
CH1034_380018	folE	GTP cyclohydrolase folE2	3.75102	0.252788	70.1579	0.0150662	63.9079	0.0208647	30.438	0.0393841	19.0614	0.000923511	17.2206	0.00408497	8.12036	0.0078308	-1.16927	0.631437	-2.41952	0.00600433	-2.17969	0.0284206	16628.8	4438.84	231.721	257.575	550.805	1	Function unknown
CH1034_180141		conserved protein of unknown function	1.87966	0.00511861	2.95217	0.000121508	2.68181	0.00297206	5.55217	1.29137e-07	1.60762	0.0146432	1.44452	0.374318	2.95976	1.20767e-06	-1.17666	0.659355	1.78745	0.00508664	1.99467	0.0334191	376.843	201.573	125.179	139.68	68.7788	1	Function unknown
CH1034_300131		conserved protein of unknown function	2.4636	8.63059e-06	3.30752	8.09262e-13	2.8686	0.000663187	5.82288	3.487e-18	1.3759	0.0503399	1.18492	0.651776	2.36955	1.52215e-05	-1.23671	0.59658	1.67232	0.00245969	1.94934	0.0365445	2252.94	920.465	668.106	782.068	391.29	1	General function prediction only
CH1034_240069	sufS	selenocysteine lyase, PLP-dependent	-1.09166	0.775334	6.05004	2.90829e-14	4.20898	2.40043e-06	8.31269	2.72329e-17	6.76305	2.81779e-33	4.66885	1.84279e-07	9.09409	7.5623e-27	-1.53027	0.197549	1.3059	0.142024	1.89731	0.0442835	3859.64	4243.42	626.215	912.168	469.756	1	Amino acid transport and metabolism
CH1034_110038	ttuB	putative tartrate transporter	1.59912	0.0311346	7.29976	2.50562e-22	3.65696	0.000103409	1.86305	0.00416831	4.67929	1.36626e-13	2.31472	0.015309	1.17154	0.498555	-2.1296	0.0362065	-4.11093	1.2887e-10	-2.0309	0.0464457	277.535	174.976	37.3313	75.5969	150.661	1	Amino acid transport and metabolism
CH1034_130235		putative ribosome maturation protein	3.07779	0.226792	1860.39	1.25654e-05	61.521	0.00547986	28.8897	0.0139515	616.376	1.77741e-07	20.2477	0.00584265	9.3709	0.0100222	-32.521	5.90106e-08	-67.8333	2.13869e-13	-2.21037	0.0508624	73511.7	23938	38.6436	1184.75	2567.38	1	Translation, ribosomal structure and biogenesis
CH1034_240099	ydiU	conserved hypothetical protein	2.14751	8.03626e-05	8.79399	3.76326e-17	3.7854	1.8826e-05	7.08772	4.52941e-15	4.19291	1.19795e-19	1.78619	0.0906532	3.3134	1.55734e-09	-2.47674	0.00186655	-1.30252	0.152787	1.80496	0.0515072	4845.27	2272.75	540.861	1273.35	691.459	1	Function unknown
CH1034_390057		Phage transcriptional regulator	1.69454	0.0082383	1.78975	0.000227398	1.98658	0.0182151	5.19247	8.81411e-17	1.08093	0.553981	1.19908	0.55168	3.07284	8.30331e-09	1.03294	0.88865	2.75923	2.46186e-10	2.49526	0.05211	26922	15998.4	14767.7	13498.1	5242.1	1	Function unknown
CH1034_240070	sufD	component of SufBCD complex	1.01799	0.87182	5.53075	2.04818e-16	3.9207	9.33814e-06	7.29348	2.98482e-19	5.55941	3.1513e-28	3.90571	5.14369e-06	7.1757	2.07186e-22	-1.49931	0.19002	1.25295	0.233345	1.79123	0.0617695	5467.37	5407.04	970.42	1386.77	758.394	1	Posttranslational modification, protein turnover, chaperones
CH1034_130234	ykgM	putative ribosomal protein	3.11052	0.145473	2181.75	8.27816e-08	48.6719	0.00110092	21.2143	0.00495091	717.026	1.29507e-07	15.8737	0.0096907	6.81237	0.0205311	-48.3508	2.71886e-08	-108.48	1.67734e-11	-2.38423	0.0630284	75634.6	24399.8	33.8869	1542.38	3600.91	1	Translation, ribosomal structure and biogenesis
CH1034_240068	sufE	sulfur acceptor protein	2.78612	2.48953e-07	10.0262	1.02373e-41	7.40671	1.2806e-10	13.7821	2.6822e-36	3.68104	7.40816e-17	2.70274	0.00115567	4.9635	2.17874e-15	-1.44711	0.25973	1.30858	0.172628	1.78724	0.0692927	4628.2	1672.24	453.111	621.987	339.664	1	General function prediction only
CH1034_280045		conserved membrane protein of unknown function	1.43294	0.0689095	3.81802	4.41347e-12	3.84288	1.80089e-05	7.27352	1.26776e-19	2.72708	3.87773e-09	2.71869	0.00159049	5.08711	2.66922e-14	-1.05447	0.895493	1.81118	0.00259943	1.8214	0.0692927	702.859	493.753	180.695	181.883	97.8385	1	Function unknown
CH1034_220233		Transporter, MFS superfamily	-1.28801	0.351543	3.01424	6.57698e-11	4.35243	2.69979e-06	2.54112	5.62697e-06	3.98116	0.000250921	5.7093	9.01181e-05	3.28673	0.00102131	1.34072	0.402502	-1.24707	0.223746	-1.78135	0.0713236	1172.69	1524.68	381.749	268.51	466.238	1	Amino acid transport and metabolism
CH1034_220103	yncC	MFS transporter	1.32991	0.333913	7.31394	1.43993e-06	-1.13169	0.69382	1.88478	0.0453329	5.62906	1.76373e-14	-1.48744	0.343986	1.41909	0.0841078	-8.88598	0.000402869	-4.08502	3.22395e-11	2.06065	0.0819847	634.149	478.673	84.9625	713.344	340.057	1	Amino acid transport and metabolism
CH1034_190073	msrB	methionine sulfoxide reductase B	-1.08964	0.700264	6.00082	4.17138e-26	1.14044	0.810172	2.3772	1.45136e-05	6.7074	1.0523e-17	1.26051	0.612813	2.59912	9.73117e-07	-5.66763	0.00409986	-2.6563	5.71273e-09	2.01216	0.0876313	2740.02	3010.26	447.934	2393.42	1166.08	1	Posttranslational modification, protein turnover, chaperones
CH1034_240074		conserved exported protein of unknown function	-1.11363	0.692684	2.18134	5.613e-05	2.46011	0.00824354	4.82203	4.03306e-11	2.48165	2.35487e-05	2.77442	0.00208923	5.38848	1.2304e-12	1.06558	0.992808	2.10639	0.0703566	1.89064	0.0916914	179.51	201.381	80.8335	72.548	37.6108	1	Function unknown
CH1034_380023	yfeC	Chelated iron transport system membrane protein YfeC	3.83498	0.0037168	495.437	1.79748e-16	255.289	3.91376e-14	66.2789	1.70123e-10	132.379	1.22243e-09	67.1899	2.20481e-07	17.2623	1.71503e-05	-2.07271	0.0970193	-7.90571	0.0204348	-3.98166	0.0959153	21721.1	5696.73	42.893	84.5305	332.112	1	Inorganic ion transport and metabolism
CH1034_20056	sodA	superoxide dismutase, Mn	1.56846	0.0215675	8.24698	4.24866e-36	5.98901	1.18789e-08	3.58152	8.69468e-11	5.38853	1.46662e-11	3.87375	8.68196e-06	2.2884	7.52486e-05	-1.48038	0.285384	-2.4242	3.37678e-06	-1.7335	0.0965718	41428.2	26616	4926.9	6886.48	11697.6	1	Inorganic ion transport and metabolism
CH1034_380019		Carbonic anhydrase, gamma class	4.51107	0.206819	50.3476	0.0211274	53.6842	0.0246895	31.0826	0.0375638	11.376	0.00544666	12.0035	0.014039	6.89454	0.0161777	1.00335	0.928996	-1.70044	0.00605949	-1.78803	0.102062	9407.16	2088.03	182.647	173.438	304.931	1	General function prediction only
CH1034_230163		conserved protein of unknown function	1.98518	0.000466606	10.999	9.63376e-21	8.58816	4.95957e-12	15.0251	1.95918e-24	5.66853	1.17096e-28	4.40353	5.25273e-07	7.58485	1.71387e-23	-1.37392	0.362894	1.29917	0.141181	1.67831	0.106426	13374.8	6777.91	1192.96	1549.19	899.931	1	Function unknown
CH1034_340002	yrdB	conserved hypothetical protein	2.18866	7.65271e-05	3.76348	4.44578e-16	5.34744	4.72057e-08	3.38208	6.65574e-10	1.75991	0.000234594	2.48601	0.00294937	1.55321	0.0291218	1.3297	0.406023	-1.1668	0.377781	-1.64803	0.115201	3653.62	1681.07	952.884	680.145	1092.05	1	Function unknown
CH1034_380022	yfeD	Chelated iron transport system membrane protein YfeD	2.47596	0.0485632	230.957	6.30603e-13	161.651	1.22288e-11	72.9972	7.36868e-10	95.3943	1.2992e-08	65.9688	4.72989e-07	29.4816	2.51969e-06	-1.51974	0.244542	-3.33725	0.0228234	-2.29287	0.122013	14027.7	5696.01	59.463	86.191	194.444	1	Inorganic ion transport and metabolism
CH1034_210028	asr	acid shock-inducible periplasmic protein	1.4294	0.12935	4.41931	1.17149e-12	5.6328	3.24039e-07	2.0822	0.0195077	3.16186	7.33393e-06	4.01242	2.81142e-05	1.46978	0.307853	1.19477	0.756116	-2.21357	0.187889	-2.8254	0.134151	172.627	121.572	38.3572	30.4815	83.7031	1	Translation, ribosomal structure and biogenesis
CH1034_180150	bssS	biofilm regulator	2.27061	4.63747e-05	13.8847	1.21959e-52	1.463	0.292998	2.39153	1.70552e-05	6.26228	2.28747e-16	-1.52872	0.189419	1.06138	0.848706	-10.2051	2.86596e-11	-6.074	0.000766462	1.57367	0.156992	24731.6	10960.8	1747.59	16844.6	10452.6	1	Function unknown
CH1034_190028		protein of unknown function	2.29484	0.0399832	1.96254	0.0620024	2.71001	0.0458663	8.58417	1.35366e-05	-1.1453	0.930917	1.20079	0.856456	3.75202	0.0385104	1.28749	0.837473	4.16742	0.0388433	3.04738	0.157098	21.6624	9.49636	10.8429	7.96021	2.54818	1	Function unknown
CH1034_280159	hokE	toxic polypeptide, small	1.3987	0.111849	2.39351	1.70818e-07	2.10709	0.0159626	5.1233	1.62985e-15	1.75118	0.000323636	1.53944	0.219337	3.67601	1.5318e-10	-1.22996	0.776437	2.03727	6.95109e-05	2.32491	0.15866	1135.2	816.584	465.34	536.803	224.056	1	Function unknown
CH1034_240307	znuC	zinc transporter subunit: ATP-binding component of ABC superfamily	1.25368	0.292814	9.14088	6.36885e-39	3.02376	0.000499655	1.94458	0.000936433	7.47247	5.66253e-37	2.44549	0.00431179	1.5556	0.0227427	-3.23701	3.62869e-05	-4.94712	7.09732e-13	-1.61353	0.15907	11683.8	9380.32	1253.11	3845.1	6079.63	1	Inorganic ion transport and metabolism
CH1034_380031		conserved exported protein of unknown function	-1.4131	0.48049	8.24445	0.0093942	7.27013	0.0166492	11.3456	0.00432163	11.9089	6.12585e-05	10.4011	0.000470856	16.079	1.20516e-05	-1.21187	0.569622	1.31062	0.13303	1.50482	0.191625	4347.57	6169.31	515.912	593.656	386.345	1	Amino acid transport and metabolism
CH1034_380021		conserved exported protein of unknown function	2.83101	0.026458	326.275	1.30932e-14	388.285	9.66727e-15	131.957	4.09586e-12	117.862	5.60656e-07	138.575	1.63671e-06	46.567	1.16855e-05	1.12424	0.886286	-2.61267	0.223656	-3.05054	0.20165	12643.5	4492.6	37.9405	32.3403	97.1322	1	Function unknown
CH1034_130160		conserved protein of unknown function	1.41479	0.179621	5.03647	1.16068e-08	3.72363	0.000588699	2.15701	0.00475504	3.63833	3.58307e-05	2.66845	0.0165061	1.53051	0.158323	-1.43553	0.551644	-2.44841	0.0144058	-1.79527	0.205582	62.8718	44.7054	12.2586	16.7862	29.495	1	Function unknown
CH1034_230158		FAD/FMN-containing dehydrogenase	2.5734	1.8481e-05	6.6633	5.23329e-14	3.0509	0.00137043	5.72103	1.39465e-12	2.65456	3.79847e-06	1.19572	0.802239	2.23532	0.000812107	-2.3261	0.108701	-1.22266	0.460956	1.8228	0.233056	324.146	126.998	47.7174	105.842	57.1789	1	Energy production and conversion
CH1034_20086	yodA	conserved hypothetical protein; putative metal-binding protein	3.16734	0.128406	361.465	4.05373e-06	69.7526	0.000372574	43.9798	0.000765223	116.687	1.15134e-09	22.2398	2.81142e-05	13.896	3.42702e-05	-5.55849	0.00442954	-8.65089	1.32022e-08	-1.63928	0.239876	67214.7	21302.1	181.86	956.156	1542.41	1	General function prediction only
CH1034_160213	mntS	Small protein MntS	2.42818	5.55203e-06	12.8758	2.74645e-24	8.2534	1.2004e-11	5.64574	5.72417e-14	5.42969	4.67158e-27	3.45708	3.64409e-05	2.33816	1.24889e-05	-1.67411	0.118699	-2.38954	0.0160253	-1.52393	0.251372	18859.4	7817.88	1436.86	2273.39	3378.38	1	Function unknown
CH1034_280091		conserved protein of unknown function	2.42496	0.00112338	3.61239	2.67043e-05	2.99361	0.00340637	5.22187	3.88158e-07	1.52372	0.172832	1.25394	0.673371	2.15636	0.0197721	-1.29615	0.624636	1.37322	0.462243	1.67862	0.257398	83.4702	34.5981	22.6517	27.7379	16.1515	1	Function unknown
CH1034_130191	cyoA	cytochrome o ubiquinol oxidase subunit II	1.05539	0.93687	5.83196	4.96929e-10	1.48604	0.419759	1.03045	0.976493	5.67215	5.98823e-12	1.42808	0.456165	-1.01879	0.975314	-4.24874	0.0561366	-5.94749	4.10365e-28	-1.49174	0.268606	34062	32495.6	5724.76	22859.2	33390.4	1	Energy production and conversion
CH1034_190232		conserved protein of unknown function	1.71964	0.00862306	2.79408	2.56321e-09	3.3383	0.000145561	5.00892	1.85135e-14	1.66289	0.002597	1.97136	0.0418769	2.92376	4.68756e-07	1.11888	0.83686	1.70692	0.00795928	1.44329	0.28402	587.479	344.147	206.392	175.135	118.621	1	Replication, recombination and repair
CH1034_240327	otsB	trehalose-6-phosphate phosphatase, biosynthetic	2.05571	0.0459387	6.14601	0.000329889	5.56537	0.00148455	10.0914	3.02228e-05	3.05658	2.01976e-13	2.72998	0.00179308	4.91615	1.07765e-15	-1.16534	0.736803	1.56149	0.00795928	1.75465	0.364461	11450.9	5609.29	1830.45	2043.66	1149.55	1	Carbohydrate transport and metabolism
CH1034_130128	yaiA	hypothetical protein	1.69786	0.00600116	3.98032	6.43565e-13	3.89747	7.00547e-06	5.48844	2.1462e-16	2.39898	7.57842e-09	2.33997	0.00583404	3.24223	1.99353e-09	-1.09835	0.838597	1.31219	0.120602	1.34919	0.375167	9481.15	5624.65	2339.06	2422.14	1748.36	1	Function unknown
CH1034_250060		protein of unknown function	3.01564	6.4991e-05	20.2787	9.23806e-20	6.62619	2.11167e-06	4.08866	4.86774e-07	6.85237	6.80403e-06	2.21514	0.114018	1.36464	0.396447	-3.24317	0.0853603	-5.17881	0.000626283	-1.67033	0.378187	77.1567	25.7467	3.74233	11.5844	19.0517	1	Function unknown
CH1034_380012		putative ferrous ion transport protein	1.14218	0.868072	17.2691	0.0246152	13.8328	0.0429789	10.3418	0.0531826	15.4122	7.35828e-05	12.2218	0.000876971	9.06858	0.000560826	-1.32613	0.348552	-1.75173	0.00173683	-1.38456	0.404482	3623	3177.85	205.238	259.484	352.971	1	Inorganic ion transport and metabolism
CH1034_80008	sugE	multidrug efflux system protein	2.53239	3.08901e-06	6.95859	4.16728e-30	4.15194	8.70866e-06	3.16164	6.79023e-09	2.81295	8.34589e-09	1.6567	0.172363	1.25294	0.287052	-1.78451	0.109904	-2.31287	6.87141e-07	-1.35775	0.442529	2707.62	1076.48	381.754	649.002	866.59	1	Inorganic ion transport and metabolism
CH1034_280099		conserved protein of unknown function	-1.37871	0.626449	151.237	0.000317298	3.54994	0.196203	2.7641	0.255548	212.916	2.79754e-08	4.9574	0.0333551	3.80568	0.0292922	-45.5453	5.34012e-31	-57.6706	2.85477e-11	-1.33455	0.468153	2875.97	3977.65	18.6025	803.011	1051.06	1	Inorganic ion transport and metabolism
CH1034_380024		putative iron transport protein ATP-binding component	3.06436	0.0188907	341.92	7.23723e-14	66.6222	5.56008e-09	42.553	3.29082e-08	113.866	4.26557e-09	21.9719	6.50031e-05	13.8784	6.97636e-05	-5.49758	0.00302706	-8.47274	0.00476054	-1.61947	0.499548	24958.8	8192.35	71.5583	372.264	594.019	1	Inorganic ion transport and metabolism
CH1034_380027		conserved protein of unknown function	1.00672	0.982906	15.3803	0.000408862	13.0387	0.00116785	10.4025	0.00159367	15.6188	1.05739e-06	13.0716	2.08401e-05	10.3413	1.00164e-05	-1.25624	0.449087	-1.55715	0.173063	-1.29565	0.61436	6012.31	5997.74	382.534	457.811	583.915	1	General function prediction only
CH1034_380025		Uncharacterized periplasmic iron-binding protein HI_0362	3.42569	0.00694065	435.928	2.53511e-16	57.4529	1.36423e-09	38.8023	7.04641e-09	129.747	1.24706e-08	16.9202	0.000461361	11.3118	0.000353985	-8.11388	0.0114269	-11.85	0.00280658	-1.5286	0.616406	32595.4	9573.21	73.3529	563.631	851.296	1	Inorganic ion transport and metabolism
CH1034_280101	srlA	glucitol/sorbitol-specific enzyme IIC component of PTS	1.04221	0.968766	5.95924	0.00268536	1.55485	0.382536	2.00361	0.135702	5.86094	1.54395e-06	1.51514	0.343384	1.92799	0.0187872	-4.12778	0.00137053	-3.12883	0.00182472	1.24012	0.620759	65.6864	63.2995	10.7778	42.0021	33.0582	1	Carbohydrate transport and metabolism
CH1034_240326	otsA	trehalose-6-phosphate synthase	-1.01091	0.921639	3.45346	0.0034188	4.02964	0.00464262	5.27021	0.000482888	3.56616	1.13805e-11	4.11475	3.3488e-06	5.33314	1.07468e-16	1.10644	0.961012	1.451	0.0352359	1.26279	0.621851	10308.5	10495.8	2933.39	2540.68	1981.78	1	Carbohydrate transport and metabolism
CH1034_380028		putative dihydroorotase	1.2672	0.674922	19.0259	0.000271081	14.7945	0.00111339	11.5728	0.00150906	15.34	5.55621e-06	11.7578	0.000149226	9.14986	6.98023e-05	-1.36301	0.485077	-1.72843	0.0156947	-1.3186	0.625854	8893.06	7048.48	457.518	596.547	775.711	1	Nucleotide transport and metabolism
CH1034_20085	yijO	putative DNA-binding transcriptional regulator	2.54824	0.00851961	6.29607	4.15025e-05	2.51694	0.0187942	3.01281	0.00494617	2.53041	4.40041e-09	1.00391	0.997121	1.18466	0.413919	-2.69199	0.000991715	-2.19998	0.000447658	1.15039	0.676955	4224.13	1666.06	656.895	1668.84	1416.55	1	Transcription
CH1034_380013		conserved protein of unknown function	-1.45306	0.558334	23.9906	0.0272279	11.2878	0.0830099	9.95831	0.0827007	35.5249	4.21352e-07	16.5589	9.04184e-05	14.4798	2.71079e-05	-2.25155	0.0264143	-2.52933	7.9036e-05	-1.17521	0.734689	2556.28	3720.38	104.243	224.195	258.822	1	Posttranslational modification, protein turnover, chaperones
CH1034_110126		conserved membrane protein of unknown function	2.41297	0.000698817	3.4118	5.4254e-06	5.14128	4.42173e-08	4.86911	9.56833e-08	1.44879	0.131091	2.1753	0.0143319	2.02217	0.0106641	1.40702	0.253689	1.35578	0.0684584	-1.10435	0.737431	10921.7	4566.86	3143.56	2114.18	2270.84	1	Amino acid transport and metabolism
CH1034_380029	hemB	Delta-aminolevulinic acid dehydratase	1.35295	0.61465	23.8436	0.000217291	19.5701	0.000771131	15.8011	0.000902483	18.0032	6.71821e-05	14.5388	0.000806269	11.7157	0.000318008	-1.28522	0.663984	-1.58394	0.00956552	-1.2747	0.743467	5546.72	4118.79	227.691	281.194	353.949	1	Coenzyme transport and metabolism
CH1034_120058	ftsI	transpeptidase involved in septal peptidoglycan synthesis (penicillin-binding protein 3)	1.84199	0.00217002	3.5009	7.3865e-15	5.52613	1.52439e-08	5.26205	4.12472e-17	1.94547	7.80251e-06	3.06479	0.000122046	2.86749	5.55976e-08	1.46716	0.197087	1.43113	0.0324247	-1.09906	0.745578	52328.6	28599.7	14668.4	9428.46	10055.6	1	Cell wall/membrane/envelope biogenesis
CH1034_90013		conserved membrane protein of unknown function	1.95492	0.166586	6.26405	0.00672692	4.75941	0.0155341	3.8575	0.042224	3.29066	0.00915901	2.47351	0.0593666	1.97151	0.222898	-1.40034	0.592285	-1.71699	0.541313	-1.2795	0.760836	85.7344	44.3813	13.454	17.9386	22.4949	1	Inorganic ion transport and metabolism
CH1034_250228	yejG	hypothetical protein	2.41778	9.68316e-06	26.7035	2.92248e-43	1.67438	0.101598	1.93528	0.000822513	11.3039	1.4112e-12	-1.41754	0.336996	-1.24694	0.32714	-17.1701	2.67226e-08	-14.5205	7.07424e-28	1.10762	0.770683	11084.2	4607.89	407.316	6588.61	5798.71	1	Function unknown
CH1034_250075		HPP family protein	3.91683	1.28866e-09	38.8432	1.19247e-31	7.56501	3.01963e-10	8.40814	2.90594e-16	10.1525	1.45367e-10	1.95482	0.0990159	2.15215	0.00411076	-5.49083	0.00304766	-4.8588	2.13369e-12	1.0753	0.80258	1241.51	319.849	31.3975	163.37	149.365	1	Signal transduction mechanisms
CH1034_280064		conserved protein of unknown function	2.33641	1.85648e-05	7.62609	3.84058e-34	11.0462	2.4838e-14	10.6193	1.50069e-30	3.33771	2.61988e-15	4.81254	1.01062e-07	4.55616	4.20662e-14	1.35582	0.417482	1.3247	0.228259	-1.08396	0.807587	4255.05	1834.42	547.968	383.291	405.081	1	Function unknown
CH1034_190142		conserved protein of unknown function	2.37657	0.00016805	5.80031	1.39591e-15	4.9044	2.59471e-06	4.56702	2.08827e-10	2.49646	0.000297871	2.09841	0.0464452	1.92822	0.0142709	-1.26097	0.677551	-1.33398	0.392354	-1.11936	0.809288	169.681	71.8414	28.7073	34.4316	37.5877	1	Function unknown
CH1034_380030		conserved protein of unknown function	-1.1109	0.831314	20.6724	0.00222474	21.2133	0.00290943	18.619	0.0029136	23.4825	1.24927e-05	23.7597	5.68828e-05	20.7652	1.568e-05	-1.0317	0.913378	-1.16466	0.639462	-1.17808	0.817942	1912.15	2132.51	90.4509	89.3948	103.564	1	Function unknown
CH1034_250242	mqo	malate dehydrogenase, FAD/NAD(P)-binding domain	2.38597	1.37487e-05	10.3835	3.45689e-43	2.71443	0.00188119	2.97711	3.395e-08	4.46329	2.7029e-10	1.15366	0.775428	1.25147	0.264164	-4.10669	9.71174e-05	-3.67183	5.11122e-10	1.05892	0.824846	23867.4	10086.2	2254.97	8757.49	8108.52	1	General function prediction only
CH1034_30050	yigI	conserved hypothetical protein	2.23699	0.000235674	5.15294	9.64078e-12	2.46353	0.00813767	2.63958	8.55752e-06	2.36199	8.14912e-06	1.11606	0.868584	1.18473	0.431287	-2.25224	0.0828321	-2.05416	6.98406e-05	1.03658	0.866786	805.269	363.19	153.343	325.94	308.542	1	Secondary metabolites biosynthesis, transport and catabolism
CH1034_350064	gntT	gluconate transporter, high-affinity GNT I system	1.12557	0.684134	6.23159	1.18267e-20	2.1506	0.0246868	2.33401	0.000302853	5.67994	1.19909e-11	1.93653	0.0446783	2.07661	0.00545542	-3.11289	0.000225552	-2.81718	0.019321	1.04917	0.882419	1094.27	978.203	172.119	506.946	473.797	1	Amino acid transport and metabolism
CH1034_380026	thrS	Threonine--tRNA ligase	1.93124	0.18743	30.2436	1.0795e-05	11.4674	0.000890418	10.3231	0.000796563	16.0055	1.32101e-07	5.99657	0.000604237	5.34439	0.000189026	-2.82518	0.0340425	-3.08903	0.024055	-1.14814	0.884905	22052.4	11471.6	713.882	1910.14	2160.55	1	Translation, ribosomal structure and biogenesis
CH1034_160071		conserved protein of unknown function	2.50225	0.00224155	9.15981	1.66799e-08	7.5493	1.72472e-06	8.57999	7.47064e-09	3.74738	0.00143701	3.06032	0.0214645	3.45405	0.00201431	-1.30447	0.811923	-1.11588	0.967495	1.09525	0.929548	59.4663	23.8813	6.36247	7.83738	6.98756	1	Function unknown
CH1034_340012	mscL	mechanosensitive channel	2.14942	0.00010633	4.07616	5.59835e-18	6.12126	5.56008e-09	6.38789	1.57766e-20	1.94142	1.25226e-05	2.894	0.000504631	2.98072	2.52215e-08	1.40048	0.326876	1.49062	0.0166592	1.00398	0.982462	14119.2	6616.06	3399.02	2296.36	2234.74	1	Cell wall/membrane/envelope biogenesis
CH1034_300156	CP	Uncharacterized exonuclease CP81	2.21186	0.0867362	6.35122	0.000646168	2.14337	0.18805	2.1972	0.0884257	2.93485	0.15272	-1.01758	1	-1.00541	1	-3.17302	0.196287	-3.04437	0.166498	-1.01317	1	15.3133	6.97312	2.36686	7.10753	7.0665	1	Replication, recombination and repair
CH1034_30061	metE	5-methyltetrahydropteroyltriglutamate-homocysteineS-methyltransferase	1.81826	0.158728	6.23603	0.00103825	4.48025	0.00455712	-3.58554	9.33588e-06	3.50515	0.00281429	2.5119	0.0364638	-6.51948	7.01648e-11	-1.48919	0.226444	-23.5446	8.09991e-20	-16.7905	1.09406e-18	20572.5	11389.4	3237.16	4560.59	74590.3	2	Amino acid transport and metabolism
CH1034_350072	glpD	sn-glycerol-3-phosphate dehydrogenase, aerobic, FAD/NAD(P)-binding	2.66129	7.49384e-07	20.1494	5.59499e-61	1.92698	0.070165	-8.23496	1.55558e-20	7.75952	2.56733e-33	-1.37028	0.620035	-21.8642	1.68578e-31	-11.0536	0.0144079	-174.768	7.00398e-55	-16.364	4.69997e-18	2861.77	1083.76	139.373	1477.66	23871.8	2	Energy production and conversion
CH1034_150008	betB	NAD+-dependent betaine aldehyde dehydrogenase	1.34092	0.18549	2.80224	1.07831e-08	2.14686	0.0241353	-6.50057	3.2889e-20	2.14401	1.03461e-05	1.6232	0.178672	-8.67618	1.11019e-25	-1.39906	0.327394	-19.1478	3.85013e-62	-14.4633	8.94932e-17	494.946	372.03	173.23	229.633	3254.29	2	Energy production and conversion
CH1034_130003	ytbD	MFS sugar transporter	-1.18811	0.513624	1.04099	0.936915	-1.18226	0.683611	-16.5977	2.6822e-36	1.26764	0.347368	1.01904	0.974872	-13.9289	6.31688e-32	-1.31144	0.528652	-18.1803	3.29109e-51	-14.5756	2.45563e-16	50.4194	60.2435	47.4928	59.3057	846.178	2	Carbohydrate transport and metabolism
CH1034_280077	proW	glycine betaine transporter subunit ; membrane component of ABC superfamily	7.10737	3.05251e-21	1.8626	0.000182799	4.03808	3.40178e-06	-2.83616	2.92493e-07	-3.71981	1.58689e-15	-1.72475	0.118388	-20.0655	4.77831e-44	2.02207	0.0148175	-5.55059	6.61919e-26	-11.9751	1.46687e-15	2557.4	362.762	1347.4	630.652	7340.47	2	Amino acid transport and metabolism
CH1034_330036	envR	DNA-binding transcriptional regulator	2.44298	0.019575	2.09012	0.0370608	1.89559	0.215185	-8.49116	5.39874e-17	-1.14147	0.871036	-1.2753	0.68994	-20.6943	1.94162e-22	-1.1796	0.770449	-18.6786	4.65739e-20	-16.6242	7.00162e-15	27.1008	11.1555	12.7179	14.2271	232.73	2	Transcription
CH1034_390096	pcoC	Copper resistance protein C	2.01523	0.00208061	1.32131	0.196569	2.96497	0.00108473	-3.48888	8.64385e-08	-1.48669	0.0349024	1.49568	0.282979	-6.98365	2.15056e-15	2.09521	0.0256169	-4.83473	1.56812e-11	-10.7586	1.15107e-13	241.769	120.955	179.399	81.237	852.27	2	General function prediction only
CH1034_240148		multidrug DMT transporter permease	1.54868	0.105537	1.87251	0.00985243	2.01043	0.0605584	-4.96233	1.39522e-11	1.24015	0.428474	1.3209	0.529305	-7.63558	2.1304e-17	1.00013	1	-9.75005	8.11858e-19	-10.3836	1.02119e-12	83.2716	54.2114	43.6024	41.2804	417.637	2	Amino acid transport and metabolism
CH1034_130001	alrA	aldehyde reductase	2.54394	0.00568708	2.03285	0.0279241	3.04732	0.00289524	-2.91874	4.92905e-08	-1.21779	0.257437	1.21511	0.652746	-7.3798	5.51787e-22	1.39397	0.344413	-6.23658	4.67705e-27	-9.21366	1.85959e-12	582.826	230.976	280.826	190.65	1718.72	2	General function prediction only
CH1034_150010	betT	high-affinity choline transporter (BCCT family)	3.06362	9.06096e-08	7.61141	1.94196e-29	2.69319	0.00296215	-4.41766	2.56187e-07	2.54875	1.24387e-05	-1.12273	0.781256	-13.4955	8.85943e-14	-3.0444	0.0413265	-35.4321	1.89686e-18	-12.3116	3.41134e-12	927.426	304.832	119.512	343.243	4149.37	2	Cell wall/membrane/envelope biogenesis
CH1034_390097	pcoB	Copper resistance protein B	1.71519	0.0117499	2.13701	1.66539e-05	3.22399	0.000317564	-2.55645	2.75817e-06	1.27699	0.15718	1.90501	0.0563834	-4.35892	2.28037e-13	1.41491	0.361423	-5.73118	8.11858e-19	-8.54646	8.09657e-12	628.187	369.104	288.215	193.947	1622.43	2	Inorganic ion transport and metabolism
CH1034_150007	betA	choline dehydrogenase, a flavoprotein	-1.13118	0.571342	2.57379	6.54534e-08	2.02282	0.0327884	-3.77959	3.42464e-11	2.98578	1.83104e-11	2.32101	0.00814783	-3.32568	1.10793e-09	-1.3601	0.384586	-10.2215	3.27922e-42	-7.93504	2.71887e-11	827.547	943.204	315.366	407.42	3164.21	2	Amino acid transport and metabolism
CH1034_300262	nusA	transcription termination/antitermination L factor	3.87151	6.86222e-05	1.36564	0.258637	2.12868	0.0226404	-3.45037	1.62622e-06	-2.7667	3.11731e-11	-1.79301	0.0697617	-13.2631	2.56513e-19	1.45851	0.278348	-4.93715	1.81817e-10	-7.61981	3.78463e-11	28747.1	7473.47	20638.5	13455	100142	2	Transcription
CH1034_110001		conserved protein of unknown function	63.4566	0.00820843	6.54269	0.12692	8.62523	0.105178	-7.17526	3.3752e-05	-9.43133	0.0130363	-7.25432	0.121691	-450.701	6.00002e-17	1.24174	0.828491	-49.1983	4.11011e-11	-64.1687	4.19973e-11	47.5882	0.757759	7.11014	5.50203	344.143	2	Function unknown
CH1034_300261	infB	translation initiation factor IF-2	2.45619	0.00762314	-1.10603	0.642035	1.51068	0.221176	-4.78194	3.61056e-08	-2.6495	1.73641e-10	-1.59728	0.183936	-11.6566	1.31718e-16	1.55841	0.154241	-4.53034	4.67997e-09	-7.52286	7.84523e-11	44042.4	18057.6	47759.9	29064	212662	2	Translation, ribosomal structure and biogenesis
CH1034_390104	cusA	copper/silver efflux system, membrane component	-1.36872	0.132142	-8.41	1.02014e-08	-9.93124	0.000574505	-77.436	1.48536e-28	-6.0102	4.04064e-07	-7.10653	0.00177623	-56.2296	8.24232e-30	-1.25814	0.689018	-9.64142	3.04675e-14	-8.16646	8.30403e-11	845.198	1165.53	6979.81	8354.84	66140.5	2	Inorganic ion transport and metabolism
CH1034_100015	cusA	copper/silver efflux system, membrane component	-1.08485	0.76099	-1.2851	0.245475	-2.01494	0.121441	-20.8742	2.87517e-15	-1.15685	0.508182	-1.8282	0.214455	-19.1321	1.30055e-16	-1.66391	0.278912	-17.0316	5.49062e-15	-10.7951	1.33056e-10	87.9163	95.9644	110.778	176.251	1854.58	2	Inorganic ion transport and metabolism
CH1034_250135	yegD	putative chaperone	1.69515	0.0545497	1.26362	0.428538	2.0889	0.0310495	-3.41503	9.48324e-10	-1.30656	0.14107	1.25074	0.577407	-5.75355	3.49717e-17	1.55009	0.198907	-4.53266	1.60718e-18	-7.40198	1.53743e-10	258.496	153.78	200.501	123.326	891.534	2	Posttranslational modification, protein turnover, chaperones
CH1034_350121	yfbJ	conserved hypothetical protein; putative inner membrane protein	2.13084	0.000260455	1.54681	0.03129	2.7129	0.00083399	-2.24459	5.80134e-05	-1.34482	0.060739	1.30108	0.536395	-4.76055	7.26204e-15	1.64574	0.160592	-3.64323	2.01802e-14	-6.39066	5.94913e-10	748.787	353.415	474.272	274.43	1696.89	2	Amino acid transport and metabolism
CH1034_150009	betI	DNA-binding transcriptional repressor	6.19039	3.56184e-15	8.37332	2.41412e-25	2.04762	0.0472113	-3.41179	2.84572e-09	1.38735	0.216057	-2.98729	0.141742	-21.0274	2.78503e-40	-4.40538	0.0866186	-30.0347	6.94602e-66	-7.21768	7.73158e-10	305.915	49.8329	35.862	148.877	1056.86	2	Transcription
CH1034_340037	rplV	50S ribosomal protein L22	6.96475	0.0274253	-1.53529	0.218508	1.45784	0.63215	-4.13416	4.2998e-09	-10.4066	8.74678e-32	-4.69125	3.54051e-05	-28.5391	2.24827e-52	2.07066	0.0123794	-2.82298	7.86795e-11	-6.26452	1.30051e-09	32693.8	4723.22	49163.1	22396.9	136323	2	Translation, ribosomal structure and biogenesis
CH1034_300277	obgE	GTPase involved in cell partioning and DNA repair	1.16045	0.759541	1.19018	0.68651	1.68563	0.26185	-3.62864	3.40644e-07	1.05193	0.688071	1.47507	0.246463	-4.17837	1.51582e-11	1.32348	0.430532	-4.52741	1.1478e-11	-6.34842	1.32267e-09	7433.24	6455.91	6122.56	4397.68	27235	2	General function prediction only
CH1034_280094	recX	regulatory protein for RecA	2.35339	4.41691e-05	1.94317	0.000136555	1.7783	0.0809787	-3.44735	5.02726e-10	-1.18225	0.369886	-1.30263	0.490491	-8.07	3.38281e-24	-1.16705	0.692458	-7.02934	4.86686e-27	-6.37753	1.58271e-09	750.072	320.756	378.525	419.929	2612.95	2	General function prediction only
CH1034_340022	rplO	50S ribosomal protein L15	3.9749	0.00630638	-1.11428	0.694438	2.00693	0.142117	-2.94355	8.61018e-06	-4.31766	1.6599e-21	-1.94477	0.0422108	-11.6057	6.36286e-26	2.07724	0.0137601	-2.76761	1.93159e-08	-6.14674	1.81113e-09	65208	16524.7	71230.2	32417.5	193675	2	Translation, ribosomal structure and biogenesis
CH1034_340026	rplR	50S ribosomal subunit protein L18	3.55081	0.00564492	-1.46633	0.106347	1.52135	0.330508	-3.91785	6.65403e-10	-5.07534	5.19389e-26	-2.29406	0.00801903	-13.805	2.91318e-32	2.07237	0.0148349	-2.80064	1.68705e-09	-6.19541	1.87307e-09	31466.2	8925.99	45229.1	20632.3	124439	2	Translation, ribosomal structure and biogenesis
CH1034_340021	secY	preprotein translocase membrane subunit	3.67541	0.00111625	1.02016	1	2.24915	0.0346105	-2.61043	0.000121697	-3.51449	2.27917e-16	-1.60436	0.179925	-9.52092	3.4237e-18	2.05074	0.0157003	-2.78963	6.65327e-07	-6.11485	1.9133e-09	211786	58008	203557	93903.7	558002	2	Intracellular trafficking, secretion, and vesicular transport
CH1034_340043	rplC	50S ribosomal protein L3	8.5204	0.00720496	-1.32276	0.397933	1.81143	0.377457	-3.27232	9.41771e-09	-10.9734	3.31107e-33	-4.62412	3.69261e-07	-27.66	6.7326e-52	2.21901	0.00682374	-2.59504	1.14761e-09	-6.15417	2.05303e-09	86751.6	10242	112408	47804.9	286371	2	Translation, ribosomal structure and biogenesis
CH1034_340027	rplF	50S ribosomal protein L6	3.91888	0.00865155	-1.26253	0.398628	1.81384	0.226247	-3.28221	2.32156e-07	-4.82313	1.79137e-21	-2.1253	0.0163596	-12.7618	3.22167e-31	2.12695	0.0122659	-2.72453	4.91208e-09	-6.18077	2.0866e-09	69632.2	17895.5	86160	38295.9	230611	2	Translation, ribosomal structure and biogenesis
CH1034_340023	rpmD	50S ribosomal protein L30	2.66791	0.0497058	-1.85535	0.011487	1.18561	0.775118	-4.97606	3.46154e-10	-4.82507	1.45411e-22	-2.21102	0.0124476	-13.1666	7.61473e-24	2.04208	0.0174364	-2.80989	1.7481e-07	-6.13321	2.10959e-09	8385.3	3165.94	15248.4	7056.35	42101	2	Translation, ribosomal structure and biogenesis
CH1034_340025	rpsE	30S ribosomal protein S5	3.27541	0.0255693	-1.47073	0.153796	1.50493	0.427739	-3.89176	4.70686e-10	-4.69445	8.28366e-24	-2.13856	0.0169683	-12.6451	2.24579e-34	2.05534	0.0155335	-2.77347	7.64833e-11	-6.08776	2.31267e-09	40829.6	12557.4	58855.6	27071.9	160337	2	Translation, ribosomal structure and biogenesis
CH1034_340028	rpsH	30S ribosomal protein S8	3.8565	0.00622482	-1.28906	0.324848	1.82785	0.198596	-3.2358	2.15997e-09	-4.84571	1.89165e-23	-2.0759	0.0201188	-12.3872	6.09273e-34	2.18788	0.00884187	-2.63208	6.87103e-10	-6.13896	2.45801e-09	50216.2	13111.2	63436.7	27404.1	163979	2	Translation, ribosomal structure and biogenesis
CH1034_380002		conserved protein of unknown function	3.65653	0.0153714	5.67752	0.0032274	4.48448	0.0140017	-4.29013	0.000230965	1.59317	0.00941363	1.24183	0.609391	-15.555	5.77175e-10	-1.35379	0.375147	-25.5187	2.26319e-11	-19.9084	2.64998e-09	851.672	234.688	146.951	189.297	3688.62	2	General function prediction only
CH1034_340038	rpsS	30S ribosomal protein S19	4.29446	0.0513309	-2.53894	0.000407173	-1.07272	0.850636	-6.20668	6.09598e-21	-10.6154	1.08455e-28	-4.52476	1.91223e-05	-26.4348	7.88627e-51	2.19062	0.00705137	-2.56362	2.01053e-09	-6.01327	2.76489e-09	14783.9	3463.42	36767.9	15832.9	92555.9	2	Translation, ribosomal structure and biogenesis
CH1034_340039	rplB	50S ribosomal protein L2	5.64569	0.0390176	-1.78589	0.0665163	1.24088	0.802416	-4.56064	1.63794e-15	-9.81237	2.19406e-35	-4.46836	2.69394e-05	-25.5322	4.13008e-50	2.05062	0.0140669	-2.67853	3.43822e-10	-5.88014	4.02594e-09	58153.1	10365.4	101714	46795.9	267449	2	Translation, ribosomal structure and biogenesis
CH1034_340041	rplD	50S ribosomal protein L4, regulates expression of S10 operon	6.03138	0.0139418	-1.69291	0.0680148	1.33515	0.678764	-4.24956	3.52334e-14	-9.93984	6.32756e-36	-4.43808	1.03817e-05	-25.4267	5.41668e-50	2.09219	0.0118703	-2.63307	7.16694e-10	-5.89449	4.18302e-09	38423.4	6409.46	63719.5	28727.4	164695	2	Translation, ribosomal structure and biogenesis
CH1034_120090	aceF	pyruvate dehydrogenase, dihydrolipoyltransacetylase component E2	1.49552	0.181074	-1.09797	0.593052	1.5197	0.180541	-3.6429	3.97259e-11	-1.60169	0.033163	1.03668	0.869459	-5.41838	2.73335e-17	1.55376	0.140961	-3.48399	1.93153e-15	-5.78207	4.3594e-09	20089.9	13514.8	21636.1	13176.8	73975.9	2	Energy production and conversion
CH1034_340040	rplW	50S ribosomal subunit protein L23	5.52429	0.0382784	-1.93252	0.0343269	1.13483	0.911397	-4.99113	1.84432e-13	-10.3927	5.07665e-28	-4.78403	1.00405e-06	-27.3293	1.39889e-51	2.02999	0.017331	-2.70712	1.87629e-10	-5.88111	4.49339e-09	20977.5	3821.19	39711.5	18457.6	105586	2	Translation, ribosomal structure and biogenesis
CH1034_300278		Permease of the drug/metabolite transporter (DMT) superfamily	1.21729	0.626075	1.10409	0.803806	1.58492	0.296498	-3.53959	5.85385e-06	-1.07585	0.802879	1.3208	0.46431	-4.27773	6.0583e-09	1.3431	0.458466	-4.09773	4.18636e-08	-5.81801	1.11769e-08	531.499	439.963	472.044	334.364	1900.67	2	Amino acid transport and metabolism
CH1034_10015	uhpC	membrane protein regulates uhpT expression	-1.54559	0.153284	2.08405	0.0318537	3.04725	0.0056568	-1.87961	0.00178816	3.30368	0.00029724	4.77834	6.98493e-05	-1.20794	0.424641	1.3657	0.410824	-4.10912	1.88307e-16	-5.93941	1.20425e-08	401.151	623.833	188.695	131.257	761.351	2	Carbohydrate transport and metabolism
CH1034_340029	rpsN	30S ribosomal protein S14	2.43467	0.0294439	-1.75694	0.00939916	1.26844	0.613603	-4.27842	1.23049e-12	-4.17068	1.09144e-20	-1.88969	0.0454449	-10.3398	4.81576e-30	2.07237	0.0172233	-2.55287	1.95475e-09	-5.63035	1.33846e-08	41189.9	17037.6	70935.7	32384.3	177876	2	Translation, ribosomal structure and biogenesis
CH1034_280334	mrkC	Outer membrane usher protein MrkC	2.81754	3.82023e-06	2.04649	0.000446855	2.33669	0.00762396	-2.26767	2.7126e-05	-1.34147	0.0568766	-1.18731	0.701575	-6.34782	3.03677e-20	1.06929	0.833926	-4.86884	7.55637e-21	-5.50723	1.67433e-08	32330.9	11552.8	15482.5	13778.6	74037.6	2	Cell motility
CH1034_340034	rpmC	50S ribosomal subunit protein L29	4.69443	0.0157096	-1.52631	0.120295	1.34942	0.617266	-3.81732	6.27042e-10	-6.97575	4.89394e-35	-3.41092	0.00667213	-17.7718	1.39846e-41	1.90636	0.0256169	-2.62207	9.51991e-10	-5.36667	1.90244e-08	8788.34	1883.9	13142.6	6501.09	33845.9	2	Translation, ribosomal structure and biogenesis
CH1034_340036	rpsC	30S ribosomal protein S3	4.0224	0.0428424	-2.1986	0.00162988	-1.04017	0.915843	-5.36938	3.51687e-18	-8.61069	6.65337e-37	-4.10456	0.000968881	-21.4234	5.18747e-46	1.95646	0.0206938	-2.56122	2.07041e-09	-5.37393	1.91232e-08	43397.7	10854.1	93473.8	45063	235078	2	Translation, ribosomal structure and biogenesis
CH1034_340035	rplP	50S ribosomal protein L16	2.40756	0.151474	-3.03089	6.26273e-08	-1.5021	0.375318	-7.64182	5.81949e-24	-7.10424	2.92941e-31	-3.54606	0.00607884	-18.2459	2.81112e-42	1.86746	0.030605	-2.64324	6.63047e-10	-5.2998	2.34901e-08	17537.1	7327.93	52074	26294.9	135184	2	Translation, ribosomal structure and biogenesis
CH1034_340016	rplQ	50S ribosomal protein L17	5.35964	3.86404e-06	1.09451	0.783089	2.63828	0.00482265	-1.93815	0.000610319	-4.77539	2.25903e-24	-1.99289	0.0341223	-10.3184	4.51143e-30	2.23838	0.00549774	-2.22495	3.10148e-07	-5.32884	2.37817e-08	67916.1	12764.7	60836.5	25668.8	132897	2	Translation, ribosomal structure and biogenesis
CH1034_80015	yjeM	putative transporter	2.70061	0.031398	1.73179	0.191994	2.2246	0.0960282	-2.47561	0.000347788	-1.52046	0.0430805	-1.19477	0.699772	-6.63707	1.53921e-16	1.19894	0.665712	-4.49683	5.06865e-12	-5.72004	2.42143e-08	256.256	95.6054	145.062	114.896	640.816	2	Amino acid transport and metabolism
CH1034_340017	rpoA	RNA polymerase, alpha subunit	2.12269	0.0411196	-1.97404	0.000232485	1.14377	0.76714	-4.36365	4.47384e-14	-4.08606	3.64756e-20	-1.82255	0.0690423	-9.19444	1.07041e-27	2.09894	0.0128106	-2.3172	6.23715e-08	-5.19394	4.243e-08	113339	53793	219330	98824	499141	2	Transcription
CH1034_300260	rbfA	30s ribosome binding factor	2.64182	0.0048241	1.73616	0.0757971	2.89604	0.00563422	-2.88774	0.0011194	-1.48497	0.0169597	1.11813	0.717261	-7.56895	6.13044e-09	1.55424	0.149609	-5.24981	6.62738e-07	-8.73198	4.345e-08	3715.84	1416.3	2098.65	1279.2	10834	2	Translation, ribosomal structure and biogenesis
CH1034_340019	rpsK	30S ribosomal protein S11	3.10515	0.000677841	-1.36248	0.18224	1.65797	0.127153	-2.96576	1.65118e-08	-4.13016	7.12641e-14	-1.83967	0.0633223	-9.15018	1.19754e-27	2.10496	0.0141766	-2.2825	7.1358e-08	-5.11859	5.20735e-08	50313.5	16316.9	67225.2	30250.4	150627	2	Translation, ribosomal structure and biogenesis
CH1034_240170	ychQ	putative membrane protein; putative component of transcriptional regulator	2.71068	2.61916e-06	1.35505	0.0854841	2.2143	0.0157871	-2.34433	0.000321984	-1.95259	0.000122576	-1.20796	0.631184	-6.31287	8.20619e-12	1.53909	0.238119	-3.3294	5.37178e-07	-5.38593	5.30292e-08	546.059	203.055	395.395	245.497	1293.79	2	Function unknown
CH1034_240296	yebE	conserved hypothetical protein; putative inner membrane protein	-1.15509	0.554562	1.20008	0.359021	-1.58523	0.139001	-13.0585	2.138e-10	1.42022	0.0465145	-1.356	0.346815	-11.2314	2.30715e-11	-2.02687	0.0195065	-16.4134	8.53723e-13	-8.52903	7.55957e-08	385.809	448.949	315.412	608.805	5089.16	2	Function unknown
CH1034_390098	pcoA	Copper resistance protein A	1.8752	0.00277292	1.65498	0.00370486	2.05223	0.0333963	-2.45811	6.25984e-06	-1.10545	0.603616	1.10962	0.841705	-4.58634	2.51641e-14	1.15813	0.758216	-4.27288	3.59764e-19	-5.22953	8.54038e-08	1190.12	639.566	705.271	577.562	2957.77	2	Secondary metabolites biosynthesis, transport and catabolism
CH1034_300147	O	Presumed capsid-scaffolding protein	2.66375	0.028995	1.09706	0.832918	2.06877	0.15245	-3.67494	1.51912e-06	-2.36939	0.0690644	-1.26205	0.844741	-9.73247	1.28407e-12	1.7547	0.358908	-4.23382	6.22978e-08	-7.93705	1.01217e-07	19.9998	7.56653	17.8803	9.63499	74.2929	2	Cell motility
CH1034_340030	rplE	50S ribosomal protein L5	2.32099	0.0497058	-1.72047	0.0133977	1.17238	0.790022	-4.1385	3.86042e-12	-3.89239	4.46974e-19	-1.94888	0.0347091	-9.53438	2.329e-28	1.87403	0.0427396	-2.5221	3.71003e-09	-5.03359	1.04316e-07	59042.7	25616.4	99546.8	50227.7	246605	2	Translation, ribosomal structure and biogenesis
CH1034_340018	rpsD	30S ribosomal protein S4	2.67274	0.0104963	-1.57367	0.048214	1.39689	0.38773	-3.35844	3.00437e-10	-4.10321	1.38902e-17	-1.87905	0.0537505	-8.9112	4.72632e-27	2.04489	0.0179102	-2.237	1.68244e-07	-4.88239	1.2615e-07	74807.4	28197.5	115431	53406.8	253586	2	Translation, ribosomal structure and biogenesis
CH1034_40002	birA	biotin-[acetylCoA carboxylase] synthetase	2.23931	0.0011202	1.41492	0.113172	1.98009	0.0398583	-2.43013	5.66579e-06	-1.54279	0.00642751	-1.11425	0.807063	-5.41122	3.10972e-17	1.30847	0.444581	-3.61171	8.87417e-16	-4.994	1.28788e-07	2755.89	1239.73	1909.64	1386.87	6768.41	2	Coenzyme transport and metabolism
CH1034_120089	aceE	pyruvate dehydrogenase, decarboxylase component E1, thiamin-binding	2.1802	0.0302821	-1.04621	0.838259	1.38267	0.38773	-3.43975	1.62431e-10	-2.22494	2.70493e-05	-1.55261	0.210573	-7.45471	3.32784e-23	1.35095	0.395954	-3.45148	2.2396e-15	-4.939	1.30644e-07	43618	20130.2	44744.5	31442.4	151569	2	Energy production and conversion
CH1034_180095	puuC	gamma-Glu-gamma-aminobutyraldehyde dehydrogenase, NAD(P)H-dependent	-1.76783	0.259932	5.95133	3.71461e-14	3.06575	0.00264612	-2.44383	0.000933889	10.7733	0.00148579	5.45066	0.0397533	-1.37664	0.41896	-2.04397	0.410901	-15.2945	5.95787e-12	-7.70623	2.89366e-07	124.635	222.596	20.5565	40.4463	308.521	2	Energy production and conversion
CH1034_280016	trmD	tRNA (guanine-1-)-methyltransferase	2.99257	0.00375263	-1.93221	0.000194199	1.26567	0.552338	-3.55057	5.31116e-11	-5.6376	4.46081e-29	-2.32574	0.00688845	-10.5556	1.85906e-30	2.27862	0.0054159	-1.92804	3.10444e-05	-4.66924	3.12601e-07	43894.7	14769.3	83150.4	34581.2	157369	2	Translation, ribosomal structure and biogenesis
CH1034_340033	rpsQ	30S ribosomal protein S17	4.6839	0.0140816	-1.44828	0.195064	1.38237	0.58514	-3.19192	4.39939e-07	-6.60874	1.96524e-30	-3.32244	0.00875657	-14.8298	1.44054e-37	1.85291	0.0367143	-2.31035	8.10298e-08	-4.59717	3.12866e-07	25242.2	5422.11	35824.7	18225.7	81296.5	2	Translation, ribosomal structure and biogenesis
CH1034_220240		PTS system, lactose/cellobiose family IIC component	5.2148	2.5759e-08	3.44561	2.97161e-06	3.77453	0.000139272	-5.42521	0.000381567	-1.4802	0.173059	-1.36341	0.461423	-28.0984	2.12099e-09	1.02626	0.996334	-19.5654	7.54521e-08	-21.2447	3.22951e-07	170.727	32.9339	48.5933	45.0399	935.661	2	Carbohydrate transport and metabolism
CH1034_240297	yebG	conserved hypothetical protein regulated by LexA	2.91876	1.62791e-07	5.64608	2.13884e-23	3.04604	0.000405308	-2.68163	0.00240165	1.98285	6.00988e-05	1.05951	0.906048	-7.77378	2.51223e-08	-1.98157	0.0337256	-15.8584	4.36873e-11	-8.48897	3.63368e-07	1201.73	414.576	208.782	392.79	3255.57	2	Function unknown
CH1034_80059	rplI	50S ribosomal subunit protein L9	5.63808	0.0160982	1.08919	0.943838	2.11141	0.25502	-2.11894	0.00199935	-5.04117	7.87021e-22	-2.62724	0.00172249	-11.8618	9.33176e-33	1.79599	0.0575994	-2.423	1.86115e-08	-4.64017	3.77898e-07	41691.2	7441.21	37498.5	19710.3	89152.2	2	Translation, ribosomal structure and biogenesis
CH1034_10055	trmE	GTPase	1.6658	0.102856	-1.10168	0.591423	1.2838	0.521223	-3.47715	7.47434e-09	-1.78717	0.000196562	-1.27778	0.534609	-5.74848	3.26606e-18	1.32324	0.394678	-3.30996	1.82973e-11	-4.63454	4.03805e-07	1296.36	784.296	1399.99	1006.7	4551.99	2	General function prediction only
CH1034_340020	rpsM	30S ribosomal protein S13	3.96549	6.70387e-05	-1.02223	0.930617	2.03746	0.0273125	-2.13326	8.82486e-05	-3.95714	2.40577e-15	-1.91276	0.0442094	-8.40346	6.65003e-26	1.94106	0.0325149	-2.18786	3.54098e-07	-4.52264	4.90263e-07	75202.1	19097.9	75390	36793.9	161991	2	Translation, ribosomal structure and biogenesis
CH1034_340031	rplX	50S ribosomal subunit protein L24	3.30055	0.00223087	-1.2447	0.324958	1.66438	0.182745	-2.65248	3.61118e-07	-4.00631	8.63177e-20	-1.95233	0.0333887	-8.69564	1.65136e-26	1.92583	0.0346878	-2.23506	2.98389e-07	-4.58057	5.19608e-07	48671.8	14847.9	59380.3	29157.5	130319	2	Translation, ribosomal structure and biogenesis
CH1034_190039		conserved protein of unknown function	2.49318	2.72515e-05	1.11743	0.593968	2.02091	0.0265806	-2.21165	0.000159568	-2.17578	1.3247e-05	-1.21113	0.682646	-5.48712	5.88828e-16	1.68832	0.101593	-2.59493	2.65652e-08	-4.66013	5.48159e-07	302.871	122.378	265.968	149.27	677.058	2	Transcription
CH1034_80057	rpsR	30S ribosomal protein S18	5.54907	0.0173968	-1.02242	0.863796	1.80455	0.372862	-2.4036	0.000104455	-5.52257	2.18291e-28	-3.02693	0.000259276	-13.2465	4.24602e-35	1.70857	0.0833726	-2.46959	1.20291e-08	-4.49567	6.94792e-07	27737.1	5029.01	27774.8	15342.8	67287	2	Translation, ribosomal structure and biogenesis
CH1034_390110	silE	Silver-binding protein SilE	1.10472	0.735407	-4.6911	5.80428e-08	-8.62268	1.08571e-05	-78.1891	7.32975e-16	-5.05774	8.1403e-09	-9.3689	5.54699e-06	-85.7026	2.53517e-18	-1.95759	0.109268	-17.4425	3.12032e-10	-9.44456	7.43322e-07	540.33	492.632	2485.43	4639.66	42650.2	2	Function unknown
CH1034_390106	cusF	periplasmic copper-binding protein	-1.40804	0.125363	-14.085	3.37324e-24	-14.7348	4.61165e-09	-61.3178	3.23675e-25	-9.7772	1.22666e-19	-10.2779	3.68258e-08	-43.2754	2.85362e-26	-1.11439	0.813263	-4.55703	1.63334e-08	-4.34297	9.51415e-07	154.399	218.882	2133.89	2263.5	9557.19	2	Function unknown
CH1034_190181	pspA	phage-shock-protein A	-1.14867	0.488468	1.1488	0.511783	-1.4028	0.277038	-6.06728	1.3521e-11	1.35343	0.0717825	-1.20292	0.609594	-5.25574	8.88057e-11	-1.72813	0.0817869	-7.32542	1.46008e-12	-4.49201	1.02099e-06	855.888	991.233	730.549	1195.88	5254.86	2	Transcription
CH1034_80056	priB	primosomal protein N	3.16352	0.076353	-1.89743	0.0167633	-1.00746	0.892296	-4.25481	3.57846e-14	-5.84656	1.35292e-26	-3.1396	0.000146146	-13.367	2.70374e-35	1.74666	0.0789152	-2.35452	5.01792e-08	-4.37446	1.18165e-06	15489.6	4926.06	28792.2	15574.1	66514.7	2	Replication, recombination and repair
CH1034_270052	hscA	DnaK-like molecular chaperone specific for IscU	1.85001	0.00202037	-1.54576	0.00843706	1.45751	0.210193	-2.74105	4.46928e-07	-2.78977	8.20206e-12	-1.24455	0.606781	-5.04955	2.42218e-16	2.10607	0.00926795	-1.86352	0.000122716	-4.17458	1.49269e-06	3139.59	1710.64	4760.2	2144.7	8702.5	2	Posttranslational modification, protein turnover, chaperones
CH1034_340032	rplN	50S ribosomal protein L14	5.20065	7.84664e-05	1.20988	0.576108	2.22724	0.033861	-1.84555	0.00428366	-4.19195	6.37609e-21	-2.29974	0.00660582	-9.52887	1.98563e-28	1.71582	0.0921737	-2.34072	5.09971e-08	-4.26396	1.70745e-06	89696.4	17374.6	72687.4	40155.4	167113	2	Translation, ribosomal structure and biogenesis
CH1034_280200	truC	tRNA pseudouridine synthase	1.77051	0.0867248	-1.14682	0.45309	1.22629	0.698523	-3.4	3.78953e-10	-1.9765	2.38056e-05	-1.42653	0.314005	-5.97969	1.61181e-18	1.31886	0.450616	-3.1131	3.38847e-12	-4.31096	1.97503e-06	663.654	377.586	745.694	539.264	2277.74	2	Translation, ribosomal structure and biogenesis
CH1034_300259	truB	tRNA pseudouridine synthase B	1.2771	0.254145	-1.45196	0.0349458	1.23081	0.481057	-7.84988	8.18978e-06	-1.81093	0.000173747	-1.01715	0.968764	-9.94935	1.61915e-07	1.67273	0.0893293	-5.65709	2.36102e-05	-10.1023	2.083e-06	1963.34	1548.32	2797.65	1589.07	15569.2	2	Translation, ribosomal structure and biogenesis
CH1034_280017	rimM	16S rRNA processing protein	2.88122	0.0074707	-1.72397	0.00806889	1.29913	0.520408	-3.10171	3.83553e-09	-4.84409	1.31649e-24	-2.18387	0.0125514	-8.87597	6.89047e-27	2.08961	0.0161235	-1.88714	4.89345e-05	-4.1817	2.13338e-06	48478.1	16944.4	81938.6	37205.7	151812	2	Translation, ribosomal structure and biogenesis
CH1034_290024		Suppression of copper sensitivity protein	2.46756	6.94461e-05	1.53542	0.0476075	1.74403	0.112344	-2.4332	1.85462e-05	-1.56589	0.0162351	-1.39352	0.376773	-5.97053	7.20902e-17	1.06239	0.854767	-3.92313	3.73766e-14	-4.40822	2.13399e-06	216.334	88.3432	138.076	123.543	531.848	2	Energy production and conversion
CH1034_300255	deaD	ATP-dependent RNA helicase	5.91025	4.5157e-18	4.62396	3.10003e-20	5.23596	1.12591e-07	-3.25202	0.00967303	-1.24875	0.302651	-1.11506	0.854116	-19.0631	1.48962e-07	1.07071	0.968107	-15.7214	9.41201e-07	-17.6601	3.50488e-06	39660.7	6755.74	8417.28	7538.38	130257	2	Translation, ribosomal structure and biogenesis
CH1034_180007	ycaO	conserved hypothetical protein	2.87102	2.37269e-07	1.20504	0.290443	1.87951	0.0520211	-2.05409	0.000287838	-2.3249	7.06715e-08	-1.5039	0.243061	-5.85714	1.54623e-15	1.46153	0.265357	-2.5936	3.20929e-07	-4.01251	4.25306e-06	3117.89	1094.25	2538.32	1652.14	6467.91	2	Function unknown
CH1034_260023	cysM	cysteine synthase B (O-acetylserine sulfhydrolase B)	3.66631	8.82389e-11	-1.0771	0.726858	1.82671	0.0486282	-2.06574	0.000346903	-3.85545	1.26927e-18	-1.97193	0.0369056	-7.53959	1.44109e-23	1.84552	0.0426497	-2.01375	9.96799e-06	-3.93543	4.42849e-06	5908.04	1623.3	6245.36	3219.62	12342.9	2	Amino acid transport and metabolism
CH1034_100016	cusB	copper/silver efflux system, membrane fusion protein	2.76165	0.00383411	-1.39627	0.170656	-2.71511	0.0536885	-30.1775	3.37005e-09	-3.75347	1.11922e-05	-7.38366	0.00251367	-82.5604	1.0022e-13	-2.0658	0.193127	-22.6183	8.91368e-09	-11.5558	5.01839e-06	36.6987	13.4095	50.2253	99.2458	1118.02	2	Cell wall/membrane/envelope biogenesis
CH1034_290025		Secreted protein, suppressor for copper-sensitivity ScsC	3.0328	0.0291873	1.74028	0.280592	1.86965	0.263548	-2.38606	0.000493825	-1.69543	0.0432964	-1.60345	0.241778	-7.18853	6.45211e-16	1.00363	1	-4.36412	2.26319e-11	-4.60821	5.28832e-06	83.8311	27.8667	47.1674	44.7141	202.11	2	Posttranslational modification, protein turnover, chaperones
CH1034_130263		protein of unknown function	1.02494	0.952022	-1.40381	0.646219	4.95053	0.462197	-3.84114	0.0121947	-1.40374	0.54542	4.86017	0.0352219	-3.88723	0.00166202	6.58034	0.0143082	-2.85347	0.011234	-19.5062	5.35263e-06	9.79955	9.61559	13.4535	1.97503	37.7707	2	Function unknown
CH1034_220044		4-hydroxythreonine-4-phosphate dehydrogenase 2 (fragment)	-3.23004	0.000464563	-5.77688	5.5644e-16	-2.11859	0.453278	-8.0923	9.14014e-14	-1.74897	0.00360207	1.56524	0.377245	-2.49683	2.84057e-05	2.54311	0.00520292	-1.46971	0.0569997	-4.03284	5.83649e-06	233.85	759.166	1324.98	492.538	1913.19	2	Coenzyme transport and metabolism
CH1034_50004	rplA	50S ribosomal protein L1	3.08899	0.00327507	-1.22442	0.316564	1.53954	0.247454	-2.44221	3.2539e-06	-3.6862	9.07244e-18	-1.97256	0.0341611	-7.49587	1.77131e-23	1.75053	0.067901	-2.0937	2.94204e-06	-3.90728	5.88037e-06	92490.4	30147.2	110990	59909.4	228060	2	Translation, ribosomal structure and biogenesis
CH1034_350002	fusA	protein chain elongation factor EF-G, GTP-binding	1.88719	0.11304	-1.68922	0.0140785	1.09992	0.896927	-3.43046	1.19109e-10	-3.1072	8.45381e-14	-1.68964	0.110968	-6.43069	1.29607e-20	1.73143	0.0827971	-2.13115	1.35676e-06	-3.91331	6.08221e-06	150362	80256.5	248924	136306	520568	2	Translation, ribosomal structure and biogenesis
CH1034_190182	pspB	phage-shock-protein B	-1.72876	0.0141989	-1.3759	0.1164	-2.03785	0.0251776	-7.99103	4.35515e-15	1.28683	0.164247	-1.1623	0.668783	-4.60425	2.89136e-11	-1.58816	0.148559	-6.10246	1.18239e-12	-4.07043	7.51354e-06	147.338	256.451	198.934	298.927	1192.17	2	Function unknown
CH1034_50005	rplJ	50S ribosomal subunit protein L10	3.56238	0.00318503	-1.44002	0.0890105	1.5575	0.287564	-2.354	7.18312e-06	-5.00178	7.78685e-26	-2.24799	0.00913304	-8.33575	9.64372e-26	2.08179	0.0141903	-1.71654	0.000657087	-3.81021	8.33353e-06	96316.9	27233.2	135933	61676.6	228903	2	Translation, ribosomal structure and biogenesis
CH1034_10054	yidC	cytoplasmic insertase into membrane protein, Sec system	3.02325	7.87068e-05	1.36556	0.18476	2.1557	0.0188607	-1.705	0.00650232	-2.15854	4.27299e-07	-1.38056	0.362506	-5.12191	1.66776e-16	1.47097	0.244617	-2.4433	1.35911e-08	-3.81622	9.77631e-06	27440.9	9145.15	19703.3	12688.9	47267.1	2	Intracellular trafficking, secretion, and vesicular transport
CH1034_160198	dinG	ATP-dependent DNA helicase	1.77415	0.00494777	2.04102	2.48875e-05	2.71127	0.00111339	-2.34537	0.0136928	1.17922	0.341021	1.55584	0.171928	-4.13122	7.56834e-05	1.24357	0.487609	-5.01356	3.43063e-05	-6.63372	1.7498e-05	1942.11	1102.47	933.337	713.434	4602.9	2	Transcription
CH1034_280346	fimC	chaperone, periplasmic	3.17702	3.22392e-08	-1.17556	0.450928	1.31373	0.448279	-2.67546	1.31717e-06	-3.64702	5.41217e-15	-2.38259	0.00575703	-8.45777	3.13996e-20	1.4492	0.308874	-2.38935	2.63096e-06	-3.6534	2.30815e-05	722.553	229.152	833.831	547.676	1956.61	2	Cell motility
CH1034_190183	pspC	DNA-binding transcriptional activator	-2.3987	3.48833e-05	-2.17506	1.52832e-05	-2.75127	0.00116785	-9.68215	5.96407e-25	1.12883	0.479641	-1.13073	0.739995	-4.02151	3.90423e-12	-1.35342	0.355382	-4.67637	8.99186e-15	-3.65513	2.73281e-05	181.662	438.423	387.555	497.312	1779.18	2	Transcription
CH1034_350001		conserved protein of unknown function	1.7758	0.0664375	-1.76579	0.000471626	1.08437	0.858098	-3.05062	6.73842e-09	-3.05729	2.14871e-13	-1.60875	0.177317	-5.38716	2.365e-17	1.7846	0.0552279	-1.81476	0.000167483	-3.44327	3.14015e-05	15082.5	8552.89	26105	13863.9	46466.2	2	Translation, ribosomal structure and biogenesis
CH1034_390105	cusB	copper/silver efflux system, membrane fusion protein	-1.37717	0.142661	-18.1607	2.26134e-20	-21.434	5.03266e-11	-157.039	1.522e-15	-12.8919	3.09198e-17	-15.3033	6.26722e-10	-113.222	3.22754e-16	-1.25496	0.519852	-9.04158	1.96903e-06	-7.64038	3.25543e-05	252.675	350.509	4503.09	5386.53	40063.2	2	Cell wall/membrane/envelope biogenesis
CH1034_180015	ycaI	conserved hypothetical protein; putative inner membrane protein	-1.2832	0.26557	1.75476	0.0050326	1.01185	0.950726	-3.54019	1.40138e-06	2.31089	3.92227e-06	1.31228	0.531118	-2.74149	4.19621e-06	-1.84432	0.139236	-6.51726	2.19758e-11	-3.70358	3.29619e-05	242.161	313.145	135.346	238.309	866.91	2	General function prediction only
CH1034_180013	rpsA	30S ribosomal protein S1	2.86999	0.000736801	1.01697	0.979666	1.75414	0.0917018	-1.86042	0.00128414	-2.75132	2.24212e-11	-1.60742	0.165237	-5.30576	3.8175e-17	1.60174	0.127942	-1.98541	1.40253e-05	-3.39417	4.49466e-05	187771	65888.7	181003	106730	352676	2	Translation, ribosomal structure and biogenesis
CH1034_390092	pcoE	putative copper-binding protein PcoE	2.54576	0.000109185	-1.52935	0.221532	-2.96742	0.00110092	-22.1492	2.97451e-08	-3.79589	0.00221836	-7.44544	6.86838e-07	-55.892	1.12425e-12	-2.06671	0.060474	-15.1437	1.4522e-07	-7.75126	5.44629e-05	674.462	266.872	1011.1	1992.91	15069.3	2	Function unknown
CH1034_260002		membrane protein of unknown function	3.09015	0.194068	1.62958	0.543488	1.74435	0.56345	-2.28333	0.0376892	-1.84872	0.026827	-1.74783	0.388072	-7.02063	3.81073e-08	1.00729	1	-3.91718	2.75816e-05	-4.12413	6.45172e-05	84.8165	27.6521	50.9908	48.5226	195.627	2	Function unknown
CH1034_400036		Gp48	1.31341	0.213822	3.61216	1.17496e-14	1.67916	0.126309	-2.1753	0.00656171	2.81729	1.58748e-11	1.29898	0.485	-2.83777	0.000160392	-2.30995	0.00535473	-8.22945	3.58657e-09	-3.79733	8.92218e-05	3448.74	2642.62	936.278	2045.58	7576.91	2	Transcription
CH1034_350003	rpsG	30S ribosomal protein S7	1.87275	0.0965862	-2.05635	9.72152e-05	-1.14154	0.58775	-3.63738	1.67633e-11	-3.75351	2.46272e-18	-2.10915	0.0143587	-6.77057	1.23348e-21	1.67791	0.113302	-1.85745	9.94613e-05	-3.29658	9.57042e-05	29719.8	15985.3	59887.2	33825.8	109112	2	Translation, ribosomal structure and biogenesis
CH1034_180189	ycfS	conserved hypothetical protein	1.19229	0.441937	1.48124	0.0443451	1.2082	0.797661	-3.26354	2.72249e-05	1.27554	0.320988	1.02166	0.974587	-3.88131	5.66595e-06	-1.30186	0.621368	-5.09645	8.90312e-07	-4.0601	9.78608e-05	545.306	461.4	360.969	449.262	1800.56	2	Function unknown
CH1034_270022	purN	phosphoribosylglycinamide formyltransferase 1	14.8176	3.70253e-10	-1.64256	0.0016372	1.12534	0.88469	-2.82649	9.73158e-08	-23.7081	1.71522e-77	-13.0167	1.68662e-09	-41.5909	3.26985e-61	1.73019	0.101743	-1.80569	0.00024704	-3.28544	0.000122679	4540.17	308.886	7312.65	4022.23	12964.1	2	Nucleotide transport and metabolism
CH1034_280345	fimI	fimbrial protein involved in type 1 pilus biosynthesis	2.394	2.16497e-05	-1.61009	0.00881459	1.04799	0.897512	-2.9637	9.09182e-08	-3.7645	2.18421e-16	-2.24812	0.0100644	-7.06354	1.39004e-21	1.58059	0.179221	-1.93317	3.44268e-05	-3.23125	0.000123812	794.536	334.542	1256.33	755.086	2383.87	2	Cell motility
CH1034_220042		Rhodanese domain protein	-2.20119	0.0102601	-1.98194	0.0257458	-1.65238	0.334053	-5.58616	2.73626e-11	1.14048	0.771823	1.36293	0.429632	-2.52825	0.000124126	1.11449	0.704207	-2.96549	3.00522e-06	-3.54693	0.000146362	21.9931	48.7556	42.7552	36.2035	124.444	2	Inorganic ion transport and metabolism
CH1034_300119	dnaG	DNA primase	3.20691	0.000177968	1.64391	0.064481	1.76811	0.141842	-1.76062	0.00352348	-1.90455	7.20027e-05	-1.79411	0.136206	-5.61221	3.71575e-18	1.01214	0.91917	-3.0363	7.35551e-13	-3.21759	0.00014668	17865.7	5608.91	10657.2	10063.3	31766.6	2	Replication, recombination and repair
CH1034_350136		Magnesium transporter	1.45094	0.0878585	1.31913	0.200055	-1.20667	0.590548	-3.7358	9.18876e-11	-1.07403	0.677625	-1.73723	0.305358	-5.40584	6.73378e-15	-1.69071	0.278012	-5.18586	4.57627e-13	-3.19046	0.000230277	2532.64	1755.12	1881.19	3039.31	9560.68	2	Inorganic ion transport and metabolism
CH1034_390103		conserved exported protein of unknown function	-2.35508	4.4978e-05	-9.88212	1.54089e-20	-7.72321	0.00701958	-21.1782	1.50252e-45	-4.10475	7.44171e-11	-3.20253	0.0784032	-8.96106	6.96051e-27	1.1935	0.666996	-2.25024	1.67899e-07	-2.88157	0.000263463	337.305	799.916	3273.16	2593.38	7229.61	2	General function prediction only
CH1034_40001	murB	UDP-N-acetylenolpyruvoylglucosamine reductase, FAD-binding	3.30408	4.34802e-09	1.33112	0.109822	1.71306	0.1121	-1.71069	0.00716072	-2.42197	9.63914e-09	-1.89919	0.0426907	-5.62372	5.43276e-18	1.20064	0.632378	-2.39157	3.72285e-08	-3.04342	0.000269616	3865.1	1178.04	2847.91	2248.21	6683.82	2	Cell wall/membrane/envelope biogenesis
CH1034_130085	yagX	conserved hypothetical protein	-3.11336	1.40937e-05	-17.5774	1.02575e-46	-10.0745	6.3936e-12	-29.9158	9.58468e-45	-5.50596	2.3881e-22	-3.19002	0.000226892	-9.55289	1.51652e-25	1.63551	0.132878	-1.78592	0.00073934	-3.08265	0.000277024	27.9515	87.6034	481.486	280.372	844.449	2	Function unknown
CH1034_190337		protein of unknown function	1.15305	0.606414	1.59426	0.0351942	1.04634	0.947123	-2.99186	1.47547e-07	1.41746	0.102029	-1.09343	0.821615	-3.4376	4.2699e-09	-1.62	0.337718	-5.01901	9.14476e-18	-3.22434	0.000348888	147.812	129.037	90.8681	140.615	447.145	2	Function unknown
CH1034_240029		Amino acid ABC transporter	6.84161	8.93373e-11	-3.30248	3.20709e-13	-1.93783	0.041274	-5.38771	2.9909e-17	-22.0305	6.86992e-67	-13.0317	1.74933e-16	-36.6419	2.31076e-55	1.59403	0.129302	-1.71204	0.000916603	-2.89313	0.000371923	505.98	74.4572	1638.44	977.109	2751.66	2	Amino acid transport and metabolism
CH1034_190184	pspD	peripheral inner membrane phage-shock protein	-4.78363	1.5627e-09	-3.64021	3.3762e-08	-4.57076	1.37777e-05	-13.7049	3.50957e-28	1.34651	0.202701	1.06118	0.921139	-2.85261	9.5234e-07	-1.34065	0.480561	-3.95302	8.19871e-13	-3.11396	0.000399576	23.3626	112.355	83.3038	106.185	323.344	2	Function unknown
CH1034_300169	evgA	DNA-binding response regulator in two-component regulatory system with EvgS	3.06265	6.54392e-06	1.24426	0.265139	1.15338	0.648138	-4.04438	0.00133864	-2.40273	1.79721e-06	-2.60377	0.0425783	-12.2833	1.76308e-07	-1.15153	0.803837	-5.26392	0.000107423	-4.87433	0.000631052	355.592	116.967	280.479	307.292	1452.69	2	Transcription
CH1034_350004	rpsL	30S ribosomal protein S12	2.50307	0.00938588	-1.4664	0.0462097	1.05389	0.986197	-2.62456	5.01289e-07	-3.57787	3.46527e-17	-2.3449	0.00440428	-6.52864	5.66953e-21	1.44211	0.30303	-1.87893	7.17265e-05	-2.86	0.000676759	31938	12856.6	45909	30213.7	84634	2	Translation, ribosomal structure and biogenesis
CH1034_120156	tsf	protein chain elongation factor EF-Ts	2.9117	0.0146073	-1.75958	0.00655111	1.1585	0.782623	-2.31031	1.0715e-05	-4.99382	2.04502e-25	-2.47196	0.00337676	-6.68146	2.63687e-21	1.89563	0.0389254	-1.37784	0.0445889	-2.77891	0.000719314	31600.4	10934.8	54501.5	27204.6	73680.4	2	Translation, ribosomal structure and biogenesis
CH1034_220241		Transcriptional regulator, LysR family	-1.40558	0.0911072	1.35231	0.103616	-1.41917	0.240278	-6.01388	3.7969e-05	1.94931	2.4017e-05	1.00213	0.963815	-4.2458	9.58885e-05	-2.04658	0.0152947	-8.51678	9.55788e-07	-4.38539	0.000770118	700.268	991.71	507.892	989.756	4255.17	2	Transcription
CH1034_280348	fimF	minor component of type 1 fimbriae	-1.15495	0.724674	-2.56217	1.45584e-05	-1.74163	0.17148	-5.37353	1.64257e-05	-2.16428	0.000162105	-1.47964	0.32899	-4.62369	5.46114e-06	1.37455	0.362864	-2.19846	0.00775377	-3.2219	0.00077174	48.5817	56.6362	122.268	84.2978	264.363	2	Cell motility
CH1034_360106		Citrate transporter	2.29521	6.54421e-05	2.48024	1.8436e-07	2.50409	0.0048447	-3.35107	0.0205695	1.10848	0.602093	1.10651	0.840157	-7.6264	0.000298065	-1.05915	0.886829	-8.6952	0.000319892	-8.71036	0.00083129	948.88	416.511	375.052	377.283	3211.17	2	Inorganic ion transport and metabolism
CH1034_240028	glnQ	glutamine transporter subunit ; ATP-binding component of ABC superfamily	3.70285	0.000151505	-5.86283	4.28916e-26	-3.54379	5.33805e-05	-9.24849	2.0029e-27	-21.1463	3.25676e-64	-12.8932	3.22275e-16	-34.0202	5.83485e-53	1.5427	0.147416	-1.65531	0.00251599	-2.71503	0.000837668	235.702	64.0968	1354.21	832.659	2199.21	2	Amino acid transport and metabolism
CH1034_140091		Extracellular solute-binding family protein 5	-1.39011	0.27778	-3.45988	5.18769e-08	-3.81348	0.00015393	-11.9089	7.83087e-09	-2.42296	8.41079e-05	-2.69923	0.00509429	-8.54068	1.4899e-07	-1.18086	0.773726	-3.63012	0.000623202	-3.24866	0.000850698	25.9807	36.3733	88.0827	98.741	313.445	2	Amino acid transport and metabolism
CH1034_280349	fimG	minor component of type 1 fimbriae	1.47687	0.12417	-1.95255	0.00164982	-1.34977	0.510207	-3.67612	0.000105308	-2.81254	6.00541e-07	-1.95439	0.0696766	-5.39152	1.19316e-07	1.34982	0.398947	-1.97374	0.00737534	-2.84417	0.000967324	74.0372	50.6289	142.02	99.6679	275.612	2	Cell motility
CH1034_100018	cusC	copper/silver efflux system, outer membrane component	2.87295	0.291026	-4.89033	0.000200048	-9.71435	0.0223902	-112.096	4.43509e-07	-13.7111	2.97757e-06	-27.3554	0.00499593	-319.155	2.7268e-09	-2.10607	0.409682	-23.9276	5.95551e-05	-12.0863	0.00116081	4.16176	1.46073	19.9639	40.195	470.552	2	Cell wall/membrane/envelope biogenesis
CH1034_390102	silP	Silver exporting P-type ATPase	-4.22538	1.43775e-12	-1.91052	0.00017434	-3.0163	0.000670777	-7.6262	1.15475e-12	2.26227	3.6149e-08	1.42741	0.264853	-1.79933	0.00322276	-1.68453	0.11044	-4.19409	1.74408e-08	-2.64468	0.00117124	2073.37	8812.1	3888.24	6219.99	16013.8	2	Inorganic ion transport and metabolism
CH1034_140088	bepG	Efflux pump membrane transporter BepG	2.42273	1.68733e-05	-4.43227	1.57617e-16	-2.34218	0.00607739	-5.96572	3.9712e-19	-10.4675	2.43219e-34	-5.59512	6.1938e-06	-14.4121	7.4524e-37	1.7791	0.0581387	-1.41738	0.0491105	-2.64513	0.00137413	1396.96	580.372	6067.04	3255.12	8424.93	2	Defense mechanisms
CH1034_90019	eco57IBM	Modification methylase Eco57IB	3.47638	6.17776e-10	-1.44883	0.311612	1.45547	0.237159	-1.98816	0.0215739	-4.9296	0.000708763	-2.34538	0.0101647	-6.87201	1.25291e-07	1.97367	0.14271	-1.43687	0.308265	-3.0217	0.00149683	3636.67	1052.16	5170.59	2487.89	7308.15	2	Replication, recombination and repair
CH1034_190222		putative outer membrane protein	-2.76488	0.00679341	-2.05314	0.0565547	-1.79092	0.305829	-5.7346	2.44795e-08	1.38334	0.416572	1.56984	0.337349	-2.06201	0.0112377	1.07855	0.868035	-2.93116	0.000277702	-3.33481	0.00154641	9.49958	26.4755	19.123	16.9281	55.0024	2	Cell wall/membrane/envelope biogenesis
CH1034_20097	btuB	vitamin B12/cobalamin outer membrane transporter	1.97501	0.000973509	-2.33485	0.00257923	1.31143	0.376708	-3.37338	0.00735034	-4.5028	4.04508e-06	-1.47587	0.312372	-6.65465	0.000192067	2.85753	0.00196213	-1.52317	0.274802	-4.61823	0.00184696	2546.55	1298.9	5834.48	1933.21	8682.39	2	Coenzyme transport and metabolism
CH1034_60035	dinF	DNA-damage-inducible SOS response protein	3.66449	1.26303e-10	3.92472	3.83758e-16	3.81906	1.28171e-05	-2.18063	0.131108	1.09864	0.671356	1.06015	0.875548	-7.91986	0.000814723	-1.09773	0.881693	-8.9479	0.000968576	-8.67813	0.00210888	3131.26	861.086	782.289	816.549	6894.19	2	Defense mechanisms
CH1034_10007		conserved protein of unknown function	1.79675	0.207585	1.13922	0.861288	1.87567	0.304337	-3.04997	0.0178828	-1.53894	0.369007	1.05793	1	-5.45357	0.00105382	1.52637	0.565279	-3.65128	0.00961226	-5.93034	0.00249628	16.3217	9.13359	14.0397	8.67097	50.4033	2	Function unknown
CH1034_200025	pcaJ	3-oxoadipate CoA-transferase subunit B (Beta- ketoadipate:succinyl-CoA transferase subunit B)	-4.80343	1.07453e-07	-2.77351	0.014068	-2.1933	0.0682642	-6.29938	5.24227e-11	1.77902	0.0225704	2.22641	0.0343452	-1.30193	0.336326	1.17394	0.768233	-2.38312	0.000516308	-2.98285	0.00255937	12.4794	60.3338	33.8938	27.2843	79.302	2	Lipid transport and metabolism
CH1034_20024	fdoH	formate dehydrogenase-O, Fe-S subunit	-2.61316	4.02317e-06	-1.19636	0.397933	-3.30336	0.000165601	-7.89776	5.20545e-11	2.23566	2.95496e-07	-1.24311	0.563693	-3.00433	2.10969e-06	-2.95013	0.000216251	-6.91516	9.32139e-12	-2.48968	0.00282219	415.215	1093.09	487.793	1365.87	3315.14	2	Energy production and conversion
CH1034_270021	purM	phosphoribosylaminoimidazole synthetase	39.2477	3.56931e-11	-1.31659	0.189732	1.17339	0.828563	-2.10356	0.000202443	-50.3384	6.55093e-108	-33.0744	6.47098e-14	-81.9451	5.15875e-78	1.44492	0.324779	-1.67565	0.00122	-2.54813	0.00296315	14517.4	372.588	18743.1	12337.6	30840.3	2	Nucleotide transport and metabolism
CH1034_360107	cdh	CDP-diacylglycerol phosphotidylhydrolase	12.5756	1.6164e-32	1.95132	1.74758e-05	1.54929	0.328038	-2.23818	0.010594	-6.30275	3.40988e-12	-8.05279	0.0338791	-27.9657	2.36983e-14	-1.32819	0.592466	-4.56997	9.49375e-06	-3.57896	0.00352156	4688.78	375.315	2359.63	3009.27	10604.1	2	Lipid transport and metabolism
CH1034_140061		FAD-dependent oxidoreductase	1.31228	0.325258	2.11373	0.00360322	1.21795	0.639145	-2.43663	0.0154267	1.65055	0.0692823	-1.06011	0.920173	-3.191	0.00290344	-1.85696	0.14164	-5.42355	0.000184994	-3.08226	0.00394132	66.1147	50.7048	30.69	54.0865	162.733	2	Amino acid transport and metabolism
CH1034_20012	glnL	sensory histidine kinase in two-component regulatory system with GlnG	4.15026	6.19792e-05	-1.66292	0.0517575	-1.14261	0.709115	-3.52412	0.000120049	-6.73967	1.54777e-11	-4.7071	0.0482004	-14.5037	6.73502e-13	1.37288	0.665256	-2.21625	0.00312826	-3.17235	0.00395663	2293.33	556.578	3741.34	2610.09	8148.76	2	Signal transduction mechanisms
CH1034_20011	glnG	response regulator in two-component regulatory system with GlnL, nitrogen regulation (EBP family)	1.17153	0.517848	-2.86073	4.62336e-07	-1.5885	0.133695	-5.24013	0.000229918	-3.27025	9.94925e-09	-1.83624	0.0551507	-6.08607	1.88804e-05	1.68969	0.113417	-1.9149	0.0571053	-3.41803	0.00459757	1752.96	1507.46	4920.71	2774.33	9267.23	2	Signal transduction mechanisms
CH1034_130086	yagW	putative surface or exported protein	-2.20423	0.00274291	-4.66268	1.03093e-13	-3.61465	0.000151402	-8.85953	6.8875e-08	-2.06312	0.00013737	-1.61631	0.170812	-3.99187	1.28364e-05	1.20615	0.641612	-1.99107	0.0137077	-2.54447	0.00490705	36.9788	82.1232	169.133	133.155	331.149	2	Function unknown
CH1034_120157	pyrH	uridylate kinase	2.26843	0.00801457	-1.90705	3.46051e-05	-1.04505	0.802346	-2.42884	4.41639e-06	-4.21479	3.78276e-21	-2.34062	0.00493786	-5.47281	1.24123e-17	1.70646	0.102065	-1.33652	0.0886144	-2.40407	0.00498814	6649.76	2954.18	12430.6	6926.5	16306.7	2	Nucleotide transport and metabolism
CH1034_280179	cysG	siroheme synthase 1	2.83593	1.83633e-07	1.18105	0.347036	1.30362	0.524401	-1.77644	0.00569847	-2.34114	2.83546e-07	-2.15053	0.0765897	-5.01693	4.98229e-16	1.03215	0.998535	-2.20494	7.44864e-07	-2.39435	0.00649739	9292.97	3298.89	7720.6	7096.69	16694.2	2	Coenzyme transport and metabolism
CH1034_250147	yegQ	putative peptidase	-5.63985	2.8995e-17	-7.31481	1.02847e-31	-5.44775	4.92745e-08	-11.8068	8.92835e-33	-1.2652	0.181045	1.05142	0.882027	-2.08474	0.000188847	1.26004	0.534284	-1.69728	0.00078874	-2.25158	0.00778	407.65	2316.27	2925.26	2211.91	4864.54	2	Posttranslational modification, protein turnover, chaperones
CH1034_60040	yjbO	phage shock protein G	2.3218	0.000470814	3.35254	1.02332e-08	1.3569	0.470031	-1.70642	0.0252553	1.47792	0.0899507	-1.68525	0.141398	-3.94899	9.55521e-07	-2.65419	0.00359324	-6.01817	2.7494e-08	-2.40435	0.00798055	157.467	68.269	46.0765	115.624	271.948	2	Function unknown
CH1034_390107	cusC	copper/silver efflux system, outer membrane component	-1.4703	0.0644702	-6.32612	9.40743e-05	-8.35037	1.16736e-11	-61.7612	1.22845e-05	-4.20313	0.000603237	-5.60001	4.21254e-09	-41.6332	1.07061e-05	-1.40612	0.316021	-10.1855	0.0024262	-7.68431	0.00976042	398.937	590.29	2474.89	3313.1	24841.9	2	Cell wall/membrane/envelope biogenesis
CH1034_270077	purL	phosphoribosylformyl-glycineamide synthetase	10.4647	1.18285e-09	-1.82322	0.000152939	-1.21908	0.480474	-2.5874	2.26208e-06	-18.5884	3.17617e-70	-12.6021	3.26153e-11	-26.8737	1.19222e-46	1.40192	0.354293	-1.48787	0.0143408	-2.19475	0.0128716	18525.4	1784.48	33119.6	22509.6	48394	2	Nucleotide transport and metabolism
CH1034_140087		putative secretion protein HlyD	3.44688	8.92039e-09	-5.85862	4.47771e-14	-3.47861	0.0576224	-7.69375	6.74153e-19	-19.6878	2.66132e-30	-11.8873	0.00606895	-26.4593	1.0229e-31	1.59139	0.300175	-1.38363	0.142315	-2.28206	0.0148281	446.346	130.404	2561.77	1543.83	3470.86	2	Cell wall/membrane/envelope biogenesis
CH1034_280207	ssuA	putative aliphatic sulfonates-binding protein	6.05656	9.76667e-16	-2.39542	0.00197602	-5.27768	0.00817089	-11.2434	1.80497e-23	-14.1656	1.73904e-11	-31.6912	7.21967e-05	-67.8489	6.67211e-44	-2.33708	0.11804	-4.93351	4.37684e-12	-2.19533	0.0149057	514.936	85.522	1210.72	2704.66	5849.31	2	Inorganic ion transport and metabolism
CH1034_250315	purF	amidophosphoribosyltransferase	5.33417	0.000660609	-1.45524	0.094412	1.06567	0.986197	-1.9715	0.000361661	-7.56666	3.4724e-38	-4.94893	1.11765e-06	-10.45	2.79062e-30	1.4502	0.316021	-1.42234	0.029745	-2.16883	0.015273	20037	3783.74	28582.1	18747.1	39882.3	2	Nucleotide transport and metabolism
CH1034_80115	mgtA	magnesium transporter	3.36978	5.35396e-07	-1.00289	0.856482	-1.44883	0.394465	-4.02552	0.000213733	-3.29667	1.00927e-14	-4.84502	0.0332547	-13.5448	1.11441e-08	-1.53278	0.398059	-4.23169	0.00025178	-2.86106	0.0157562	2542.86	758.371	2498.36	3664.37	10339.3	2	Inorganic ion transport and metabolism
CH1034_220237		conserved exported protein of unknown function	3.07826	3.83201e-05	2.20114	0.00064508	2.16075	0.0487917	-2.27224	0.131285	-1.36763	0.376905	-1.40847	0.412391	-6.93569	0.00228344	-1.08477	0.77502	-5.2237	0.00799449	-5.08264	0.019806	80.7754	26.4414	36.0254	37.207	185.414	2	Function unknown
CH1034_220212	ddc	L-2,4-diaminobutyrate decarboxylase	-1.01476	0.863837	-4.72351	1.35388e-22	-4.78207	0.0017901	-9.5996	1.6466e-13	-4.52644	2.09483e-22	-4.66205	0.00422948	-9.40344	1.68936e-13	-1.07817	0.829034	-2.13897	0.000918493	-2.06859	0.0202414	808.878	827.659	3741.63	3859.11	7832.71	2	Amino acid transport and metabolism
CH1034_20093	sthA	pyridine nucleotide transhydrogenase, soluble	-1.88644	0.00150393	2.68968	3.17665e-09	-1.26719	0.453693	-2.5782	2.62547e-06	5.20493	5.9862e-26	1.51142	0.245591	-1.36198	0.139306	-3.66766	0.000992638	-7.29936	4.9169e-21	-2.11155	0.0202875	2424.89	4609.52	884.502	3061.92	6330.73	2	Energy production and conversion
CH1034_240167	chaA	calcium/sodium:proton antiporter	-1.05411	0.858783	2.6749	5.32645e-09	1.01516	0.932238	-2.00216	0.000838205	2.88783	2.61411e-11	1.08075	0.953086	-1.89187	0.00122225	-2.80929	0.040547	-5.62554	2.19204e-25	-2.09938	0.0266321	1161.21	1232.88	426.037	1138.36	2352.63	2	Inorganic ion transport and metabolism
CH1034_160227	ybiY	putative AdoMet-dependent glycyl radical activating enzyme	2.3769	0.00249202	2.76559	8.81433e-05	-1.01396	0.98677	-1.98542	0.0345323	1.18924	0.57437	-2.36605	0.028199	-4.68852	3.02931e-05	-2.99865	0.00469276	-5.74254	7.59568e-06	-2.04415	0.034938	60.9897	25.7983	21.6532	61.5575	122.278	2	Posttranslational modification, protein turnover, chaperones
CH1034_130211	glnK	regulatory protein, P-II 2, for nitrogen assimilation by glutamine synthetase, regulates GlnL (NRII) and GlnE (ATase)	9.54763	0.0129504	-1.85248	0.0702506	-1.98933	0.402283	-4.46231	3.15188e-14	-17.1956	7.53605e-19	-18.9043	0.0436857	-42.2612	1.81003e-52	-1.13509	0.863162	-2.52908	5.23375e-08	-2.29812	0.043716	224.983	23.7731	407.955	446.176	1012.56	2	Amino acid transport and metabolism
CH1034_230130		conserved exported protein of unknown function	1.3103	0.395004	-1.10722	0.650483	-2.59981	0.112808	-12.0535	0.00636055	-1.41405	0.183386	-3.33394	0.0567839	-15.6703	0.00177172	-2.50913	0.185555	-11.3774	0.00705124	-4.85019	0.0461761	39.2755	30.1579	42.6353	101.639	476.171	2	Function unknown
CH1034_400053		Gp28	10.3563	1.12177e-05	2.19259	0.0441655	1.29709	0.71942	-1.74899	0.129127	-4.60427	0.00155535	-7.88936	6.31211e-05	-18.0774	2.11024e-07	-1.81934	0.201354	-4.04678	0.0017247	-2.34133	0.0508624	38.6636	3.76623	17.2691	29.7173	68.3693	2	Function unknown
CH1034_140092		conserved membrane protein of unknown function	-2.57387	0.00990455	-1.64493	0.214291	-2.06854	0.151151	-5.51401	0.00335005	1.60561	0.194683	1.26613	0.634995	-2.1386	0.0913135	-1.33913	0.680706	-3.53951	0.0227564	-2.78021	0.0554803	10.2967	26.7268	16.6082	21.2155	57.5866	2	Amino acid transport and metabolism
CH1034_240153	narK	nitrate/nitrite transporter	-1.0947	0.703183	-19.5935	4.41642e-05	-57.5232	8.80726e-19	-117.011	3.52533e-13	-17.3998	3.51536e-05	-51.5002	2.15453e-20	-106.797	4.06276e-13	-3.16218	0.0100212	-6.31064	0.000464612	-2.12355	0.05724	111.032	122.384	2129.99	6360.56	13139.7	2	Inorganic ion transport and metabolism
CH1034_220023	ycgF	Blue light- and temperature-regulated antirepressor YcgF	2.24219	5.78743e-05	4.13748	9.38852e-18	5.8156	6.93778e-09	-2.7013	0.369695	1.89093	4.24859e-05	2.64444	0.000940016	-5.98057	0.130136	1.31813	0.357412	-11.624	0.0830769	-16.4336	0.0690196	3687.2	1656.88	874.405	631.32	10047.2	2	Signal transduction mechanisms
CH1034_220285		Formate dehydrogenase, nitrate-inducible, major subunit	-2.40024	0.00015849	-2.05844	0.000367915	-2.78186	0.00186777	-10.6028	0.0069393	1.19353	0.377685	-1.14236	0.734249	-4.42948	0.0354912	-1.44221	0.294391	-5.45109	0.0324405	-3.96009	0.0713667	77.3731	186.783	156.227	214.029	831.521	2	Energy production and conversion
CH1034_160007	codA	cytosine deaminase	-2.07747	0.0824535	-3.62463	8.09938e-05	-4.26679	0.000875827	-7.6975	7.74766e-06	-1.70582	0.0793418	-2.01554	0.106311	-3.6895	0.000234432	-1.25756	0.725446	-2.22538	0.016324	-1.88865	0.079062	9.49777	19.8311	33.7484	40.2393	73.8806	2	Nucleotide transport and metabolism
CH1034_270031	guaA	GMP synthetase (glutamine aminotransferase)	4.71725	2.27554e-14	-1.19335	0.28283	1.05043	0.971943	-1.61119	0.0171151	-5.49188	1.9217e-28	-4.43601	7.38882e-05	-7.56408	1.02802e-23	1.17769	0.710535	-1.41827	0.0341225	-1.75193	0.0833166	14608.3	3118.13	17099.7	13851	23784.8	2	Nucleotide transport and metabolism
CH1034_130212	amtB	ammonium transporter	1.5367	0.0505492	-1.92484	8.49116e-05	-2.72161	0.241497	-5.59738	8.13746e-18	-2.88565	3.02806e-11	-4.15709	0.194436	-8.54863	1.72688e-25	-1.49027	0.595633	-3.04963	3.34696e-12	-2.11497	0.0837907	550.028	360.572	1038.46	1489.75	3108.93	2	Inorganic ion transport and metabolism
CH1034_140014	cadB	putative lysine/cadaverine transporter	2.19783	0.0478029	-2.04678	0.00367316	-1.53683	0.292914	-2.56055	0.00251827	-4.38167	1.67469e-07	-3.31964	0.00329577	-5.57935	2.03879e-07	1.24808	0.606656	-1.31094	0.278973	-1.73406	0.124969	31.0991	14.2994	62.4295	47.6558	80.4625	2	Amino acid transport and metabolism
CH1034_230052	ydcO	putative benzoate transporter	-1.53119	0.112983	-2.66276	5.42393e-06	-2.7922	0.00281707	-6.57891	0.0064857	-1.69655	0.0110126	-1.79804	0.0987778	-4.25907	0.012155	-1.11519	0.799533	-2.58043	0.0791565	-2.4471	0.130464	45.84	70.7201	119.756	127.315	304.231	2	Secondary metabolites biosynthesis, transport and catabolism
CH1034_60108	phnF	putative DNA-binding transcriptional regulator of phosphonate uptake and biodegradation	-1.36366	0.412731	2.3092	0.0690296	-1.26198	0.710287	-3.1949	0.0420121	3.22866	0.00485766	1.08545	0.997225	-2.32499	0.0770338	-3.07353	0.30303	-7.72028	0.0023083	-2.60394	0.196425	16.7523	22.9928	7.11014	21.0109	54.0732	2	Transcription
CH1034_220211	dat	diaminobutyrate-2-oxoglutarate aminotransferase	1.98812	0.323166	-2.99886	2.73589e-07	-3.49309	0.0213788	-5.72543	3.54749e-06	-5.79831	2.28702e-29	-6.88317	0.00399312	-11.3214	1.48417e-09	-1.24008	0.58777	-2.01067	0.0167132	-1.68487	0.211174	1819.79	922.731	5344.4	6341.72	10511.1	2	Amino acid transport and metabolism
CH1034_240152	narG	nitrate reductase 1, alpha subunit	-7.22811	0.00432316	-136.595	6.65319e-12	-414.265	3.91376e-14	-557.185	1.72159e-108	-18.3864	5.46236e-07	-56.0754	3.13476e-09	-76.9021	5.3832e-61	-3.25866	0.0577952	-4.29942	1.59973e-10	-1.40934	0.235576	66.4887	482.848	8897.61	27421.6	37469.8	2	Energy production and conversion
CH1034_120011	ygdI	hypothetical protein	2.07068	0.320646	1.87007	0.421546	-2.091	0.219254	-3.41465	3.33318e-06	-1.07644	0.689913	-4.30402	0.0668641	-7.01982	2.85733e-20	-4.19427	0.0696016	-6.71418	5.53768e-19	-1.67267	0.260384	268.155	130.475	140.328	559.653	924.459	2	Function unknown
CH1034_390073		conserved protein of unknown function	-2.46911	4.39392e-05	-3.53274	2.13307e-08	-3.75141	3.05086e-05	-5.7594	0.00028565	-1.3948	0.051026	-1.49969	0.224824	-2.31616	0.0173263	-1.131	0.73786	-1.70722	0.141878	-1.59227	0.275127	125.546	312.208	435.247	468.766	730.759	2	Function unknown
CH1034_300314	nanE	putative N-acetylmannosamine-6-P epimerase	-1.50799	0.0419235	3.3014	6.60862e-12	-1.9248	0.0414155	-2.69607	0.00051254	5.10547	1.21877e-23	-1.25511	0.520064	-1.77577	0.0136079	-6.8588	0.00017074	-9.32878	7.96232e-11	-1.45624	0.284054	924.046	1402.95	274.468	1772.82	2517.11	2	Carbohydrate transport and metabolism
CH1034_20025		Formate dehydrogenase-O major subunit	-5.46545	8.66227e-17	-1.59263	0.0059524	-6.02482	6.84924e-09	-8.15067	2.22645e-20	3.51648	6.21788e-15	-1.08532	0.84714	-1.4824	0.0492315	-4.04655	6.99003e-07	-5.36575	1.2679e-18	-1.40584	0.312476	1511.28	8317.91	2362.2	9070.73	12449.4	2	Energy production and conversion
CH1034_180044	ssuD	FMNH(2)-dependent alkanesulfonate monooxygenase	-4.10363	2.99376e-06	-3.23177	6.20576e-07	-4.0089	4.97646e-05	-5.92129	0.00222622	1.29837	0.212806	1.04156	0.874011	-1.43332	0.374862	-1.31802	0.440658	-1.91485	0.115659	-1.54296	0.330831	55.7172	229.848	176.78	221.931	333.142	2	Energy production and conversion
CH1034_160200	ybiJ	hypothetical protein	-1.8844	0.00394601	4.60517	4.12808e-13	-1.20555	0.639145	-6.59217	0.304334	8.87435	7.89656e-17	1.57603	0.342639	-3.50132	0.384115	-5.88795	0.0119303	-31.9651	0.12372	-5.61217	0.359828	183.027	346.635	38.9951	219.328	1211.47	2	Function unknown
CH1034_220242	ydeP	putative oxidoreductase; putative molybdoenzyme	-4.3206	8.06108e-13	-3.23109	1.44916e-12	-20.3827	1.42099e-09	-27.3478	3.31802e-15	1.37046	0.0462117	-4.66053	0.000325254	-6.28942	7.4772e-09	-6.75469	2.73533e-05	-8.86866	2.87756e-10	-1.38878	0.421382	604.311	2629.95	1915.46	12261	16700.8	2	Energy production and conversion
CH1034_240151	narH	nitrate reductase 1, beta (Fe-S) subunit	-3.85114	0.0171212	-37.7047	1.30949e-08	-117.71	7.60751e-18	-135.721	3.56246e-57	-9.53007	1.87201e-05	-29.938	8.41123e-13	-35.1742	5.20938e-35	-3.35744	0.0104471	-3.79477	2.23239e-07	-1.20635	0.533249	108.97	421.688	4026.31	12768.9	14963.6	2	Energy production and conversion
CH1034_110002		conserved protein of unknown function	-2.21248	0.00133107	3.97306	0.0201126	-4.596	0.00476573	-5.98105	2.87531e-06	9.03883	1.03626e-20	-2.04871	0.138408	-2.68174	0.00105356	-19.7995	0.000145844	-24.934	8.57373e-13	-1.34637	0.553044	420.422	935.961	103.534	1928	2538.44	2	Function unknown
CH1034_360108	sbp	sulfate transporter subunit ; periplasmic-binding component of ABC superfamily	12.9828	1.83772e-33	-1.44688	0.0935723	-2.00119	0.0367431	-2.44009	7.83503e-06	-18.3676	2.73596e-18	-25.705	1.62439e-08	-31.5473	4.09299e-55	-1.47283	0.235386	-1.76892	0.000195341	-1.26049	0.570408	17465.4	1352.35	24810.4	34769.2	43054.6	2	Inorganic ion transport and metabolism
CH1034_230129		conserved protein of unknown function	-2.67279	0.000249246	-7.63391	1.37558e-08	-19.6277	0.00014747	-33.2371	0.078279	-2.78216	0.000117805	-7.18517	0.00431179	-12.2654	0.1245	-2.74908	0.144629	-4.52404	0.330282	-1.7773	0.6323	29.9378	80.5515	224.033	585.01	1002.99	2	Transcription
CH1034_130106	tauC	taurine transporter subunit ; membrane component of ABC superfamily	-1.42063	0.14801	-10.3348	8.99678e-12	-14.9466	1.02073e-05	-17.3378	2.45871e-10	-7.11652	2.38917e-09	-10.3605	9.7122e-05	-12.1227	4.26765e-10	-1.53159	0.324777	-1.75385	0.0469315	-1.20717	0.632354	71.337	101.958	723.911	1060.34	1247.49	2	Inorganic ion transport and metabolism
CH1034_110080	yjjQ	putative DNA-binding transcriptional regulator	1.27739	0.547652	4.13602	0.00103153	-1.14245	0.729952	-1.52122	0.228703	3.32337	0.000396796	-1.44862	0.565885	-1.9277	0.0408372	-5.0147	0.0457998	-6.59885	4.44343e-06	-1.36993	0.647858	44.1127	34.8785	10.4588	50.227	67.8597	2	Transcription
CH1034_100007		conserved protein of unknown function	-9.77554	2.00735e-06	-13.2799	0.153835	-30.7997	0.0207752	-43.6976	0.0180514	-1.31883	0.695194	-3.09191	0.330428	-4.43081	0.160083	-2.44274	0.569727	-3.44471	0.340037	-1.49025	0.699814	20.9883	206.648	272.97	642.274	928.712	2	Function unknown
CH1034_100008		conserved protein of unknown function	-11.3556	6.29276e-06	-8.01646	0.175453	-21.9926	0.0235941	-27.7768	0.00868054	1.45895	0.717859	-1.90221	0.532449	-2.42658	0.243388	-2.89122	0.446209	-3.63245	0.229372	-1.32431	0.755331	71.0208	812.699	557.617	1552.74	1998.46	2	General function prediction only
CH1034_100004		conserved exported protein of unknown function	-8.71497	0.000218209	-33.0037	0.165914	-54.5967	0.0305676	-59.519	0.0418392	-3.65413	0.414919	-6.13112	0.248154	-6.7234	0.18085	-1.75575	0.838597	-1.88327	0.733688	-1.14382	0.888818	2.13383	18.7911	68.7395	116.049	127.976	2	Function unknown
CH1034_240150	narJ	molybdenum-cofactor-assembly chaperone subunit (delta subunit) of nitrate reductase 1	-5.18724	0.0246187	-43.6082	1.17881e-07	-161.861	5.0478e-41	-160.826	1.96272e-48	-8.18387	0.00019558	-30.6172	1.0332e-26	-30.9719	4.39507e-28	-3.98905	1.16957e-05	-3.89013	1.44055e-06	-1.03778	0.894066	24.3917	127.042	1042.45	3928.57	3970.45	2	Energy production and conversion
CH1034_130105	tauB	taurine transporter subunit ; ATP-binding component of ABC superfamily	-1.19606	0.568443	-7.14442	0.00141322	-13.0818	2.02362e-07	-12.1651	9.04459e-09	-5.84265	0.00292337	-10.7946	3.92019e-06	-10.098	5.38864e-09	-1.93901	0.0914576	-1.78025	0.0794773	1.03681	0.929267	121.668	146.394	854.147	1583.97	1493.67	2	Inorganic ion transport and metabolism
CH1034_240149	narI	nitrate reductase 1, gamma (cytochrome b(NR)) subunit	-1.56713	0.303876	-9.57797	0.000133767	-36.8601	5.06418e-26	-34.7918	8.36523e-20	-5.95169	0.000733239	-23.1053	9.51558e-24	-22.1854	2.15873e-16	-4.13977	2.11746e-06	-3.83299	7.8195e-05	1.01634	0.985699	146.601	230.716	1375.92	5378.64	5161.41	2	Energy production and conversion
CH1034_10031	aglA	PTS system alpha-glucoside EIICB component	-39.1514	7.70654e-57	4.81771	2.834e-09	-68.2883	7.32625e-33	-2.18588	0.000263628	192.739	1.82847e-98	-1.71165	0.100386	17.9744	7.73623e-42	-352.185	5.42531e-64	-11.047	6.51266e-37	29.9058	5.39597e-25	271.912	10713.5	55.4176	18469	600.956	3	Carbohydrate transport and metabolism
CH1034_110060		GntR family transcriptional regulator	-25.3494	6.04278e-33	-1.26016	0.652352	-69.7445	1.25668e-29	-2.39589	0.128681	20.5954	1.43405e-38	-2.70298	0.00136474	10.5613	4.16334e-22	-59.4853	4.82825e-22	-2.01001	0.217322	27.9317	5.93937e-22	10.1373	258.355	12.5258	703.289	24.5968	3	Transcription
CH1034_50009	dcuB	C4-dicarboxylate antiporter	-3.45183	0.0290978	-2.04411	5.2827e-05	-30.9148	2.06114e-24	-1.84164	0.00347553	1.7272	0.221152	-8.79607	3.3902e-13	1.87864	0.179296	-16.2183	1.01879e-21	1.05553	0.865325	16.0966	2.41143e-18	338.795	1173.78	679.502	10426.9	630.746	3	General function prediction only
CH1034_110061	yjjM	GntR family transcriptional regulator	-77.0725	1.74657e-61	-3.26927	0.000115651	-216.443	6.72172e-25	-4.56682	0.0266589	24.1499	1.51236e-58	-2.75497	0.00122822	16.8464	2.0219e-36	-71.2458	6.60157e-15	-1.47786	0.479706	45.4239	6.90566e-17	12.7559	989.505	40.9287	2749.21	59.0707	3	Transcription
CH1034_360041		protein of unknown function	-1.24838	0.558334	2.78624	0.015804	-4.84375	4.61311e-06	3.92854	0.00363804	3.54424	5.07168e-06	-3.80557	3.53582e-05	4.91859	1.20138e-07	-14.4125	7.06395e-16	1.34606	0.628979	18.1747	1.23505e-15	50.0188	62.7295	17.6551	240.81	12.8872	3	Function unknown
CH1034_350051	pck	phosphoenolpyruvate carboxykinase	-42.6541	5.56001e-07	-3.12966	2.77779e-12	-84.9998	1.85048e-34	-7.43142	5.55383e-20	13.9867	8.07007e-05	-1.95838	0.0539354	5.76435	0.00228251	-29.2721	2.90075e-18	-2.49909	6.14515e-07	11.0011	1.06625e-14	394.585	16917.9	1209.98	33443.9	2962.05	3	Energy production and conversion
CH1034_80054	yjfY	hypothetical protein	-3.22179	8.27059e-07	5.49029	7.63062e-11	-5.94851	9.41887e-09	2.93292	4.38662e-05	18.1006	1.83202e-21	-1.82272	0.0517579	9.45824	8.84819e-16	-34.8574	4.44945e-24	-1.9698	0.069545	16.8466	2.76996e-14	298.232	965.817	53.3092	1764.22	102.679	3	Function unknown
CH1034_350140		protein of unknown function	-5.2576	5.83142e-12	-2.53413	0.00371252	-31.392	6.86376e-16	-1.62911	0.0310103	2.11862	0.000372416	-5.85542	1.3769e-07	3.2388	2.08904e-08	-13.2941	1.94592e-09	1.48303	0.188808	18.4327	4.11359e-14	174.418	921.426	433.978	5446.54	287.264	3	Function unknown
CH1034_370002		conserved protein of unknown function	-6.07472	7.15883e-19	-2.70877	0.0648893	-13.4661	1.77616e-16	-1.38023	0.30759	2.30766	0.00154887	-2.18533	0.00986256	4.40995	5.02559e-14	-5.34766	9.07129e-09	1.85953	0.237566	9.42261	2.61917e-13	2464.03	15068.4	6533.14	33054.2	3434.42	3	Replication, recombination and repair
CH1034_70006	aspA	aspartate ammonia-lyase	-9.67638	2.248e-17	-1.61916	0.00585178	-21.5494	1.47004e-20	-2.20122	8.57705e-05	6.11474	6.25798e-14	-2.18624	0.0126151	4.41039	5.04958e-11	-14.309	2.27731e-13	-1.42863	0.0262839	9.39373	3.85197e-13	918.176	8937.93	1459.02	19711.4	2042.95	3	Amino acid transport and metabolism
CH1034_210010	murQ	N-acetylmuramic acid 6-phosphate etherase	-102.042	2.88945e-16	-12.3865	5.75558e-37	-301.411	1.16769e-27	-13.8554	5.9165e-10	8.44118	8.78704e-07	-2.89836	0.00195199	7.37095	2.14726e-06	-26.2022	7.03672e-11	-1.17932	0.582653	20.8618	4.8209e-13	96.5294	9898.35	1172.64	28968.3	1352.43	3	General function prediction only
CH1034_130241	ybaJ	conserved hypothetical protein	-1.44597	0.0745493	2.36662	1.33442e-07	-5.0288	1.24296e-07	1.77906	0.00398869	3.50154	1.98835e-16	-3.42586	2.41068e-05	2.58096	9.69786e-07	-12.7704	3.04965e-16	-1.39764	0.0498982	8.60634	1.18792e-12	6020.28	8755.83	2495.54	30128.3	3424.51	3	Function unknown
CH1034_270020	bglK	Beta-glucoside kinase	-1.95626	0.00188057	-2.42901	1.22667e-06	-15.5781	7.55866e-17	-1.76452	0.0116052	-1.21292	0.325135	-7.81882	3.92802e-12	1.11158	0.669399	-6.89817	2.45879e-08	1.30849	0.23001	8.48355	5.22675e-12	177.629	350.061	423.504	2757.26	316.698	3	Carbohydrate transport and metabolism
CH1034_250259	glpT	sn-glycerol-3-phosphate transporter	-7.29504	5.31726e-20	-1.13442	0.549391	-16.5408	1.15932e-13	-1.67866	0.0257713	6.59396	1.17153e-27	-2.22351	0.0125766	4.36258	8.4248e-13	-15.6899	7.00135e-11	-1.5561	0.0353423	9.44351	1.82035e-11	98.3344	722.452	109.405	1620.48	166.895	3	Carbohydrate transport and metabolism
CH1034_160075	ybfM	putative outer membrane porin	-1.67704	0.0124323	2.20131	7.40103e-06	-3.96282	9.12396e-06	2.56065	5.20917e-06	3.78248	2.02234e-16	-2.32202	0.00595804	4.30706	5.08885e-13	-9.39459	5.08473e-08	1.10581	0.589553	9.74515	4.97111e-11	689.504	1163.47	307.201	2721.27	272.395	3	Function unknown
CH1034_350075	glgC	glucose-1-phosphate adenylyltransferase	-4.94863	9.37025e-15	-2.01579	4.93107e-05	-8.55233	6.39729e-12	-1.14883	0.610257	2.51019	7.20219e-10	-1.70434	0.082513	4.31428	9.86817e-14	-4.53472	3.87517e-08	1.6682	0.00185114	7.1715	9.95088e-11	2934.73	14611.9	5809.49	24967.1	3412.77	3	Carbohydrate transport and metabolism
CH1034_130205	ybaE	conserved hypothetical protein	-6.02712	1.257e-17	-1.66243	0.00470738	-17.4012	2.87461e-12	-1.23434	0.414002	3.71265	8.64369e-17	-2.84295	0.000686489	4.88655	3.043e-15	-11.2483	5.08473e-08	1.27788	0.179249	13.5741	1.88508e-10	297.789	1805.91	485.75	5157.53	371.958	3	General function prediction only
CH1034_10094	rbsA	fused D-ribose transporter subunits of ABC superfamily: ATP-binding components	-8.60066	9.18781e-24	-1.29666	0.219804	-14.5522	1.16624e-16	-2.02875	0.00110528	6.78775	4.22759e-32	-1.66455	0.110968	4.25068	4.57287e-13	-12.0471	4.69005e-16	-1.64518	0.00479491	6.89555	2.28252e-10	201.985	1748.21	257.065	2926.3	414.604	3	Carbohydrate transport and metabolism
CH1034_10011		conserved protein of unknown function	-2.00796	0.000665998	1.81192	0.000949315	-4.35523	1.79844e-06	1.61645	0.0226229	3.7266	1.81671e-09	-2.1351	0.0136829	3.25904	2.58043e-08	-8.47892	4.11534e-13	-1.17739	0.468772	6.76945	3.08379e-10	548.532	1107.77	296.96	2378.84	343.364	3	Function unknown
CH1034_300186	dhaK	dihydroxyacetone kinase, N-terminal domain	-15.0708	2.89888e-16	-4.08373	5.35219e-13	-34.3385	1.71742e-14	-3.0332	0.000933889	3.78185	2.81918e-07	-2.23267	0.0140164	4.97028	8.24769e-09	-9.03714	6.51912e-07	1.27616	0.257905	10.8273	7.998e-10	57.5281	871.743	230.432	1966.09	176.656	3	Carbohydrate transport and metabolism
CH1034_120097	yacL	conserved hypothetical protein	-3.75114	3.24209e-11	2.23341	0.000154795	-7.95408	7.29197e-10	-1.10706	0.617313	8.59185	1.60908e-34	-2.08117	0.0211377	3.40429	4.08937e-10	-19.1413	4.73583e-12	-2.59929	1.16969e-08	6.89573	8.93937e-10	869.989	3285.32	381.884	6898.91	973.583	3	Function unknown
CH1034_10033	yidE	putative transporter	-6.19362	0.000527279	-1.37492	0.0873745	-17.6218	2.95035e-11	-1.60157	0.0319329	4.61037	0.00158928	-2.78886	0.00493114	3.87467	0.00325993	-13.7761	1.84184e-08	-1.22552	0.272489	10.5208	1.05707e-09	579.276	3603.91	781.713	10160.1	939.152	3	General function prediction only
CH1034_130240	hha	modulator of gene expression, with H-NS	-2.67855	8.19567e-07	1.51642	0.0177313	-10.7112	4.92476e-11	-1.09542	0.700779	4.15543	4.21624e-20	-3.94137	1.02006e-05	2.45327	3.98096e-06	-17.4592	7.00529e-11	-1.74521	0.00567002	9.41418	1.16144e-09	1333.75	3590.82	862.272	14214.3	1477.59	3	Function unknown
CH1034_300188	dhaH	fused dihydroxyacetone-specific PTS enzymes: HPr component ; EI component	-9.06266	7.88021e-23	-3.41346	6.81917e-08	-17.1619	6.59554e-16	-2.49585	8.66172e-05	2.72547	5.03004e-09	-1.85802	0.0624158	3.64034	4.59792e-10	-5.41341	1.76233e-06	1.2979	0.182644	6.5942	1.60855e-09	59.8084	545.478	200.048	1022.42	150.931	3	Carbohydrate transport and metabolism
CH1034_120034	yabI	conserved hypothetical protein; putative inner membrane protein	-3.61887	1.00657e-08	2.20662	5.65543e-06	-6.01682	6.9456e-09	1.04116	0.849052	8.18638	8.60279e-16	-1.63705	0.12649	3.77788	2.0134e-09	-14.2581	6.60157e-15	-2.23086	3.62936e-06	6.03093	2.53354e-09	679.331	2474.34	302.076	4070.79	660.314	3	Function unknown
CH1034_280311	yesP	putative ABC transporter permease protein YesP	-16.7765	4.59539e-21	-1.26081	0.509965	-33.3816	4.82421e-14	-2.56683	0.0107874	13.6721	6.03718e-19	-1.95691	0.0374079	6.56052	3.50189e-13	-28.6211	3.96592e-10	-2.14676	0.0258828	12.5429	2.67916e-09	15.2575	258.17	18.8672	508.738	39.6376	3	Carbohydrate transport and metabolism
CH1034_350141	uspA	universal stress global response regulator	-3.0267	2.05971e-07	-2.69164	5.52161e-09	-9.94587	1.16778e-09	-1.24394	0.358436	1.14988	0.349715	-3.22461	0.000159741	2.4372	5.63213e-06	-3.97295	0.000270179	2.05659	9.08513e-06	7.66226	8.16048e-09	4061.09	12364.5	10735.9	40212.7	5114.44	3	Signal transduction mechanisms
CH1034_270019	bglA	6-phospho-beta-glucosidase A	-2.57688	2.69794e-06	-3.3849	2.17298e-13	-14.3896	6.47099e-15	-2.41924	0.00288628	-1.28074	0.128588	-5.47979	9.08358e-09	1.06777	0.767019	-4.57733	6.13092e-06	1.32777	0.138688	5.71185	1.194e-08	359.89	934.29	1194.53	5161.21	880.03	3	Carbohydrate transport and metabolism
CH1034_210003	ygjE	putative tartrate:succinate antiporter	-2.284	0.00152803	-3.38651	3.20851e-10	-6.4103	9.4647e-09	-1.0503	0.905782	-1.45016	0.0411261	-2.76289	0.000895797	2.18166	0.00168822	-2.0197	0.0225602	3.07175	6.44121e-09	5.86942	1.95914e-08	82.4022	189.384	273.97	525.602	87.4298	3	Inorganic ion transport and metabolism
CH1034_190341	malI	DNA-binding transcriptional repressor	-2.92111	3.19196e-07	1.14241	0.408893	-6.24934	5.16159e-09	-1.11595	0.711374	3.41568	8.76331e-15	-2.10639	0.0145345	2.63048	1.35583e-06	-7.62979	5.70689e-13	-1.33663	0.119396	5.38553	2.45092e-08	436.65	1284.73	375.225	2715.24	492.495	3	Transcription
CH1034_110005	yhiI	putative HlyD family secretion protein	-11.4431	0.000860449	-25.0402	9.03707e-67	-69.1313	1.17224e-21	-10.7022	4.18455e-24	-2.13231	0.00167396	-5.92815	3.31815e-07	1.07281	0.848471	-2.97538	0.00231269	2.22238	6.14515e-07	6.19994	3.51586e-08	68.8838	792.545	1691.61	4747.65	745.277	3	Cell wall/membrane/envelope biogenesis
CH1034_220141	pgtC	Phosphoglycerate transport regulatory protein PgtC	-10.9405	3.44796e-27	-1.22853	0.434321	-17.9427	2.68604e-09	-1.27519	0.37757	9.10909	3.97165e-38	-1.6133	0.135946	8.59043	3.17436e-24	-15.7158	4.74448e-07	-1.09299	0.700267	13.5292	4.26093e-08	96.2253	1059.6	116.075	1719.2	124.279	3	Inorganic ion transport and metabolism
CH1034_280321	ogl	Oligogalacturonate lyase	-5.09448	6.45705e-14	-3.12537	1.24874e-09	-8.2218	6.35932e-11	-1.4323	0.134852	1.66999	0.0016351	-1.58487	0.183111	3.56599	1.11875e-09	-2.82451	0.000531946	2.07289	0.000100984	5.51364	4.35347e-08	96.8472	497.255	297.069	793.248	140.271	3	Intracellular trafficking, secretion, and vesicular transport
CH1034_80112	treB	fused trehalose(maltose)-specific PTS enzyme: IIB component ; IIC component	-16.1667	1.46823e-24	-1.35104	0.167985	-32.919	1.11427e-15	-4.25242	2.71674e-11	12.2807	2.36071e-21	-2.00095	0.0294911	3.81905	3.80645e-10	-26.2925	4.99424e-11	-3.3108	2.07031e-10	7.45361	4.56774e-08	67.8042	1104.5	89.8365	2226.32	291.245	3	Carbohydrate transport and metabolism
CH1034_130148		PTS system, IIA component	-110.227	6.2479e-19	-3.2557	0.00596831	-196.636	2.14694e-19	-17.3457	2.21007e-05	34.8312	1.16261e-13	-1.75001	0.143286	6.36496	1.11792e-06	-65.3748	6.55261e-12	-5.63323	0.00445748	10.8894	7.75946e-08	7.25455	805.138	23.1282	1423.92	127.37	3	Carbohydrate transport and metabolism
CH1034_300178	dhaB	Glycerol dehydratase large subunit	-2.30288	0.00106126	-1.62386	0.0442865	-6.59667	1.27646e-08	-1.1112	0.732795	1.4541	0.108888	-2.81961	0.00129718	2.08013	0.00410412	-4.362	2.72605e-06	1.39006	0.226858	5.71793	1.18921e-07	36.3839	84.2989	57.9236	239.028	40.816	3	Secondary metabolites biosynthesis, transport and catabolism
CH1034_110083		Chitibiose transporter ChbC	-3.20918	6.75331e-09	-1.01687	0.984234	-5.08248	3.66527e-06	1.33327	0.196096	3.22953	1.70359e-14	-1.55434	0.20241	4.29346	2.12225e-13	-5.38078	4.60943e-05	1.29054	0.184522	6.49794	1.57327e-07	696.147	2246.77	694.517	3522.86	527.731	3	Carbohydrate transport and metabolism
CH1034_110077	yjjP	conserved hypothetical protein; putative inner membrane protein	-7.46435	5.85423e-13	-2.66979	4.70505e-06	-18.2457	1.51785e-07	-1.17497	0.507771	2.85766	3.01181e-06	-2.3927	0.0360974	6.37091	2.06215e-12	-7.34452	0.00021527	2.16317	0.000222402	14.8414	1.74003e-07	464.923	3490.7	1219.14	8447.94	552.292	3	Function unknown
CH1034_220031	ygbJ	putative dehydrogenase, with NAD(P)-binding Rossmann-fold domain	-6.99354	9.01253e-14	-1.43768	0.235358	-13.9383	2.82031e-10	-1.66554	0.14774	4.9998	1.5173e-12	-1.96509	0.0345272	4.20717	3.53953e-09	-10.4191	2.06968e-07	-1.22336	0.733487	8.0666	3.22951e-07	19.5334	137.703	27.534	271.273	33.0129	3	Lipid transport and metabolism
CH1034_20053	rhaR	DNA-binding transcriptional activator, L-rhamnose-binding	-9.02923	1.31912e-23	-1.59555	0.0302147	-17.8446	2.82581e-08	-1.27077	0.371079	5.79619	8.15888e-26	-1.94548	0.068615	7.12758	1.25461e-20	-12.0378	1.05525e-05	1.19419	0.470061	13.5287	3.54333e-07	93.7715	852.589	146.885	1666.83	120.5	3	Transcription
CH1034_270015	yfcI	putative transposase	-2.56881	3.02773e-06	1.59871	0.0122461	-4.27041	3.64454e-05	1.48613	0.0793488	4.21009	7.05623e-19	-1.6306	0.153703	3.837	2.57055e-11	-7.35736	6.95381e-06	-1.1294	0.574199	6.08604	6.03771e-07	438.594	1133.83	268.988	1866.34	298.04	3	Function unknown
CH1034_160001	mtnK	Methylthioribose kinase	-4.1741	5.16763e-09	-3.52411	3.76461e-05	-17.709	2.11824e-14	-3.77313	6.10424e-05	1.21427	0.460237	-4.17067	2.56353e-06	1.11135	0.632303	-5.39743	1.05853e-05	-1.1227	0.783429	4.50443	1.70888e-06	473.904	1991.14	1638.71	8344.1	1807.22	3	General function prediction only
CH1034_300187	dhaL	dihydroxyacetone kinase, C-terminal domain	-16.3753	3.98462e-17	-3.90462	3.69708e-09	-27.9616	3.57723e-10	-3.09602	0.0052395	4.30459	7.53956e-08	-1.67341	0.192322	5.29363	4.39858e-09	-7.7198	8.55701e-05	1.19438	0.544047	8.64905	1.77605e-06	31.4738	518.189	120.385	876.469	98.5505	3	Carbohydrate transport and metabolism
CH1034_190187		putative bacterial regulatory protein, LysR	-3.05663	4.42144e-06	-2.93063	4.27134e-09	-12.441	2.31496e-07	-1.21806	0.623585	1.06721	0.705406	-4.00654	0.000858005	2.50731	0.000373827	-4.56677	0.00171397	2.27957	3.42083e-06	9.82707	2.0029e-06	139.676	429.284	401.84	1729.61	172.394	3	Transcription
CH1034_120033	araC	DNA-binding transcriptional dual regulator	-18.5123	8.437e-40	-1.84241	0.000911219	-57.1727	4.2478e-08	-1.88813	0.115447	10.2892	2.2614e-38	-3.04682	0.0320405	9.79893	1.24826e-28	-33.356	6.05299e-06	-1.0821	0.84105	29.2296	2.1465e-06	258.283	4812.38	467.16	14701.7	494.185	3	Transcription
CH1034_150044		conserved protein of unknown function	-9.17544	7.40861e-05	-11.1052	2.61956e-27	-16.5961	6.58088e-14	-3.49577	1.48296e-05	-1.18108	0.591084	-1.77825	0.113041	2.63152	0.0209535	-1.60998	0.183987	3.01877	3.72285e-08	4.56029	2.28026e-06	16.8576	155.305	183.494	278.518	59.5827	3	Cell cycle control, cell division, chromosome partitioning
CH1034_10065	bglH	carbohydrate-specific outer membrane porin, cryptic	-2.13343	0.00170128	-1.33424	0.229131	-6.29018	9.04699e-07	1.13054	0.731803	1.63755	0.0174212	-2.91188	0.00174602	2.41921	0.00024909	-5.05071	3.07415e-05	1.43485	0.166634	6.8742	2.6166e-06	55.9666	120.167	73.2354	350.334	49.9966	3	Carbohydrate transport and metabolism
CH1034_190274	uspF	stress-induced protein, ATP-binding protein	-10.3241	0.000144025	-1.13809	0.396534	-24.3278	5.03168e-08	-1.93425	0.00586992	9.3027	0.000229942	-2.30973	0.0876322	5.34904	0.00197944	-23.0836	1.47721e-06	-1.7913	0.0191931	12.0473	2.97654e-06	1012.76	10504.2	1129.76	24552.2	1981.59	3	Signal transduction mechanisms
CH1034_280221	fucP	L-fucose transporter	-15.4817	2.48188e-08	-1.39959	0.460127	-69.5929	3.51544e-09	-2.91341	0.00883234	11.3865	5.49019e-07	-4.44339	0.00687946	5.35389	3.99073e-05	-53.5423	2.06968e-07	-2.18527	0.0884518	23.1184	3.10229e-06	7.14865	111.412	9.79596	495.802	21.0472	3	Carbohydrate transport and metabolism
CH1034_80073		Glycoside hydrolase family protein 42	-1.31457	0.24985	1.47204	0.0547646	-4.575	6.76112e-05	1.75923	0.0197166	1.97958	0.000298644	-3.43166	0.00100027	2.31679	0.000220475	-7.23447	2.5518e-05	1.1349	0.703001	7.76342	3.36775e-06	124.86	165.282	83.2738	569.014	71.8837	3	Carbohydrate transport and metabolism
CH1034_80013	frdA	fumarate reductase (anaerobic) catalytic and NAD/flavoprotein subunit	-60.0298	1.82181e-24	-111.086	1.25857e-111	-163.494	1.21905e-42	-38.4447	5.76794e-19	-1.81034	0.00070346	-2.67476	0.00140816	1.56938	0.0666777	-1.57121	0.155152	2.75964	3.73549e-10	4.07316	3.50073e-06	192.898	11641.8	21047.4	31371.8	7493.86	3	Energy production and conversion
CH1034_80096		putative inner membrane protein	-2.82418	6.90778e-06	-2.75181	8.13463e-07	-32.3561	4.99958e-11	-4.27696	7.14647e-11	1.05235	0.767784	-11.2285	1.59217e-07	-1.50732	0.0663915	-12.6814	2.06993e-06	-1.63342	0.00996251	7.25705	4.43875e-06	51.9014	147.635	140.063	1674.53	224.107	3	Function unknown
CH1034_280058		conserved protein of unknown function	-114.611	2.22223e-07	-1.1326	0.762921	-262.191	1.7976e-08	-3.73101	0.00389796	103.857	3.93662e-07	-2.26368	0.205892	30.7601	2.43272e-05	-248.48	1.19552e-07	-3.47814	0.00830839	68.116	5.74572e-06	14.9386	1728.45	16.5871	3899.34	56.4625	3	Transcription
CH1034_230023	yiiS	conserved hypothetical protein	-10.2404	2.22179e-27	-15.6789	3.11873e-54	-22.073	5.28237e-21	-5.65644	4.10373e-17	-1.494	0.00989749	-2.12389	0.0153086	1.81808	0.00258404	-1.50399	0.205794	2.63935	1.45937e-09	3.75933	1.09941e-05	171.208	1763.96	2631.98	3760.74	977.398	3	Function unknown
CH1034_190076		putative chitinase II	-7.44376	5.25819e-21	1.00773	0.836727	-13.6748	1.66533e-07	-1.75958	0.0115316	7.6739	2.56785e-35	-1.80988	0.0939848	4.24166	5.82474e-13	-14.8053	1.694e-06	-1.86406	0.000380228	7.48973	1.67616e-05	188.131	1409.69	183.346	2561.52	334.878	3	Carbohydrate transport and metabolism
CH1034_280135		Maltoporin	-1.35636	0.277519	1.71303	0.0345419	-2.88418	0.00131036	1.4807	0.175159	2.37441	0.000341008	-2.10007	0.0226842	2.01658	0.00851135	-5.26525	1.99599e-07	-1.21302	0.53879	4.12008	1.77873e-05	53.7863	73.3975	30.8208	154.274	36.7055	3	Carbohydrate transport and metabolism
CH1034_120031	araB	L-ribulokinase	-4.81042	3.2778e-06	1.07826	1	-13.0992	1.61381e-09	-2.39323	0.0142935	5.34299	1.71376e-05	-2.68755	0.00593546	2.01795	0.00813869	-15.1228	4.4314e-09	-2.71786	0.0094287	5.27529	1.86835e-05	13.5066	65.4079	12.2687	176.002	32.731	3	Energy production and conversion
CH1034_240325	yecG	universal stress protein	-7.64034	8.48482e-15	-2.2002	3.36822e-06	-13.2744	0.000126285	1.55635	0.0457886	3.5535	4.85462e-09	-1.70391	0.286085	11.8872	1.28121e-19	-6.52278	0.00908685	3.24559	8.00238e-13	19.8091	1.91089e-05	587.068	4511.65	1267.64	7762.51	381.935	3	Signal transduction mechanisms
CH1034_150043		DNA binding protein	-15.3191	1.32179e-07	-17.6488	5.1072e-29	-26.6357	2.13147e-18	-6.47427	3.6725e-09	-1.12695	0.652302	-1.70917	0.116159	2.36793	0.0111428	-1.61681	0.172174	2.59116	3.87617e-06	3.94291	1.96309e-05	8.96892	138.015	155.459	237.555	58.8356	3	Transcription
CH1034_10037	yidQ	conserved hypothetical protein; putative outer membrane protein	-1.40294	0.113581	1.52925	0.0101241	-2.2422	0.0226302	3.28157	2.04176e-09	2.19534	2.47205e-07	-1.57522	0.178718	4.6079	1.46534e-14	-3.68585	0.00509135	2.03732	1.28153e-05	7.09375	2.71435e-05	2669.44	3768.06	1713.22	5957.59	823.078	3	General function prediction only
CH1034_360117		Transcriptional regulator, RpiR family	-4.89133	3.05766e-13	1.05474	0.804478	-9.46465	4.14942e-05	1.15493	0.63305	5.28148	6.43747e-15	-1.90224	0.124894	5.66448	7.07131e-15	-10.7816	0.000253026	1.04093	0.951238	10.5266	2.8353e-05	136.155	670.452	126.645	1284.41	119.069	3	Transcription
CH1034_300180	dhaT	1,3-propanediol dehydrogenase	-2.70833	1.93278e-05	-1.52358	0.05247	-4.05493	3.04442e-05	1.29121	0.35096	1.82368	0.00208334	-1.47873	0.246308	3.50072	5.24117e-08	-2.83736	0.000961322	1.86549	0.00653717	5.05751	2.88298e-05	67.3583	183.711	100.674	271.72	52.7709	3	Energy production and conversion
CH1034_240025	yjiO	multidrug efflux system protein	-9.23546	0.0217503	1.02546	0.932856	-27.2779	2.82581e-07	-2.15228	0.00100534	9.70743	0.0195086	-2.91861	0.0633334	4.30345	0.0755843	-30.0629	1.43558e-06	-2.32373	4.22333e-05	12.2541	3.68493e-05	76.1431	706.272	72.8558	2069.67	165.948	3	Amino acid transport and metabolism
CH1034_300168		conserved protein of unknown function	-2.30632	0.00216477	-1.31205	0.328698	-5.37829	0.000144583	1.36321	0.35928	1.80026	0.0170838	-2.2975	0.0264663	3.14587	2.5508e-05	-4.40891	0.0031899	1.69748	0.0758543	7.06381	4.19674e-05	32.4998	75.4245	41.8264	173.869	24.1147	3	Function unknown
CH1034_50010	chbA	N,N'-diacetylchitobiose-specific enzyme IIA component of PTS	-38.6677	4.75448e-56	-9.02257	6.14337e-35	-90.981	2.38547e-09	-6.44233	0.00317453	4.38828	1.22332e-21	-2.30745	0.0863954	5.99751	4.11749e-19	-10.8956	0.00097983	1.32656	0.386197	13.5483	4.8257e-05	115.045	4474.79	1018.26	10421.4	749.573	3	Carbohydrate transport and metabolism
CH1034_130014	fadE	acyl coenzyme A dehydrogenase	-28.8847	1.64486e-50	1.33239	0.157307	-68.7747	3.32086e-07	-3.2222	0.000340451	39.4816	3.35025e-61	-2.33285	0.12757	8.98143	4.03763e-27	-99.2434	1.2869e-06	-4.52863	5.01993e-05	20.4499	5.2926e-05	295.863	8614.92	217.751	20281.8	965.683	3	Lipid transport and metabolism
CH1034_300234	garR	tartronate semialdehyde reductase	-5.35869	4.44728e-15	-2.97635	1.94578e-09	-15.8111	4.32886e-07	-2.3601	0.00473751	1.84305	9.80125e-05	-2.88684	0.0102698	2.27301	4.58764e-05	-5.71049	0.000902375	1.19716	0.465036	6.40253	6.25901e-05	167.756	905.28	490.276	2641.51	400.549	3	Lipid transport and metabolism
CH1034_50011	chbB	N,N'-diacetylchitobiose-specific enzyme IIB component of PTS	-33.8852	1.41958e-52	-7.57117	1.68406e-29	-75.4655	1.22838e-08	-5.43582	0.00873075	4.58678	2.94373e-22	-2.18097	0.118264	6.23015	1.25605e-19	-10.7759	0.00112705	1.31831	0.415751	13.2995	6.40681e-05	94.3397	3217.32	700.595	7094.15	518.894	3	Carbohydrate transport and metabolism
CH1034_110004	rbbA	fused ribosome-associated ATPase: ATP-binding protein ; ATP-binding protein ; putative membrane protein	-33.8736	0.00491097	-57.1033	4.30554e-92	-120.736	9.27073e-18	-27.0588	3.26074e-31	-1.64492	0.26012	-3.49106	0.00864098	1.2538	0.699359	-2.26623	0.0403362	2.0042	1.39096e-05	4.26193	7.92842e-05	40.1892	1366	2251.78	4827.44	1099.88	3	Defense mechanisms
CH1034_300235	garL	alpha-dehydro-beta-deoxy-D-glucarate aldolase	-8.76201	1.0471e-12	-3.58341	2.86658e-10	-22.3595	5.48246e-07	-2.83093	7.99495e-06	2.50309	4.79559e-05	-2.49829	0.0461377	3.10355	4.96017e-06	-6.68381	0.000820008	1.20361	0.438145	7.55123	8.5335e-05	53.7311	473.743	188.915	1196.57	153.652	3	Carbohydrate transport and metabolism
CH1034_130239	maa	maltose O-acetyltransferase	-1.14969	0.488426	2.16558	1.66539e-05	-6.13991	4.91126e-05	1.06775	0.811611	2.54915	1.48693e-09	-5.27731	0.000305341	1.23189	0.306465	-14.2725	1.57341e-06	-2.13131	4.05894e-06	6.33411	9.24442e-05	2354.7	2721.81	1065.68	14385.5	2229.42	3	General function prediction only
CH1034_280005	yfiA	cold shock protein associated with 30S ribosomal subunit	-20.7204	3.74411e-43	-2.14121	8.31601e-06	-34.2316	2.24973e-06	-2.43163	1.48621e-05	9.89036	1.01301e-42	-1.6162	0.351964	8.53312	2.24374e-26	-17.238	0.000253026	-1.19437	0.298154	13.4305	9.49942e-05	4635.27	96556.3	9744.93	157885	11412.7	3	Translation, ribosomal structure and biogenesis
CH1034_240227		conserved protein of unknown function	-2.99583	1.70574e-07	1.06439	0.829089	-12.5858	0.000178957	1.04998	0.84745	3.26453	1.33793e-12	-4.10824	0.0141378	3.14966	1.78149e-08	-14.4337	0.000371826	-1.06794	0.852521	12.5999	9.62728e-05	224.939	677.636	207.21	2817.68	216.913	3	Function unknown
CH1034_130226	cycB	Cyclodextrin-binding protein	-6.63555	1.91017e-15	-2.41079	0.000279254	-98.4794	1.64997e-06	-3.18148	4.59428e-05	2.81341	1.21392e-08	-14.6897	0.00153555	2.08835	0.000621413	-43.802	8.96197e-05	-1.38937	0.185727	29.9678	0.000136787	36.2315	241.77	85.7485	3551.17	116.772	3	Carbohydrate transport and metabolism
CH1034_160028	uspG	universal stress protein UP12	-11.9528	3.92376e-08	-1.29683	0.237366	-32.1488	1.94145e-06	-2.51235	0.00581993	9.46831	3.41477e-07	-2.63749	0.083124	4.7715	5.5421e-05	-26.8945	6.05573e-05	-2.04358	0.0273603	12.2877	0.000152898	763.848	9181.86	969.994	24502.7	1939.75	3	Signal transduction mechanisms
CH1034_300308	rspB	putative oxidoreductase, Zn-dependent and NAD(P)-binding	-1.36576	0.167633	1.44877	0.0578934	-8.83798	0.000658913	1.70788	0.0208359	2.0268	7.8123e-05	-6.39735	0.00396991	2.34026	8.96557e-05	-13.7436	0.000416772	1.12127	0.679794	14.6183	0.000152898	180.696	248.451	122.417	1590.79	106.956	3	Amino acid transport and metabolism
CH1034_220106	yidP	Transcriptional regulator, GntR family protein	-1.89867	0.00473892	-1.84268	0.00218807	-33.3284	7.97591e-05	-1.13794	0.780226	1.05506	0.757835	-17.3178	0.00089366	1.66742	0.0569077	-19.4866	0.00179753	1.53403	0.0848893	28.2888	0.00015617	109.085	208.433	197.27	3617.98	125.668	3	Transcription
CH1034_160190	ybiH	putative DNA-binding transcriptional regulator	1.39771	0.441434	3.99166	0.0317318	-3.88864	0.0185717	3.894	0.0355176	2.91899	3.01145e-08	-5.37883	0.00770001	2.78534	5.09716e-07	-16.5132	7.29839e-05	-1.07914	0.762718	14.6251	0.000163206	799.538	575.224	196.647	3085.73	207.881	3	Transcription
CH1034_140099		Transcriptional regulator, GntR family domain / Aspartate aminotransferase	-1.25712	0.712356	-2.79736	0.00565008	-4.30373	0.00104199	1.33379	0.682094	-2.1673	0.0411151	-3.37138	0.00593715	1.67998	0.361709	-1.63855	0.343545	3.53665	0.00328982	5.51618	0.000241611	7.7905	9.87203	21.361	33.3644	5.91934	3	Amino acid transport and metabolism
CH1034_300237	garD	D-galactarate dehydratase	-16.6162	1.23034e-35	-2.71665	1.75093e-07	-79.8142	3.46943e-07	-5.69812	0.00164472	6.26288	2.25792e-22	-4.69356	0.0164401	2.9141	8.06937e-07	-31.4899	3.83183e-05	-2.21535	0.0782782	13.349	0.000246495	98.571	1648.27	262.815	7833.22	568.971	3	Carbohydrate transport and metabolism
CH1034_10012		XRE family transcriptional regulator	-3.80811	1.46045e-08	1.05774	0.885654	-8.02115	0.000132016	-1.02953	0.903414	4.12629	2.78911e-09	-2.07865	0.0993375	3.7125	2.01813e-08	-9.14702	0.000563255	-1.14506	0.578031	7.52358	0.000283691	215.835	826.596	200.073	1725.01	224.826	3	Transcription
CH1034_210011	mqo	malate dehydrogenase, FAD/NAD(P)-binding domain	-2.62856	2.29382e-06	1.52856	0.0246527	-6.00127	2.17379e-07	-1.89843	0.00213596	4.11961	9.58956e-18	-2.24683	0.0109267	1.39233	0.105572	-9.76863	7.29254e-11	-3.04686	1.36031e-10	3.04118	0.000297982	270.302	716.511	173.553	1616.37	518.633	3	General function prediction only
CH1034_90058		transposase	3.17678	0.00180794	1.23867	0.593989	-1.26178	0.580206	4.73228	7.42496e-05	-2.50062	0.0146785	-3.9486	0.00384978	1.49	0.533489	-1.68096	0.26744	3.62035	0.0023083	5.75809	0.000324934	28.977	9.20451	22.9381	36.3707	6.19293	3	Replication, recombination and repair
CH1034_280359	yoaC	hypothetical protein	-1.51421	0.0375182	2.07055	2.44833e-05	-3.15194	0.0362692	3.72558	9.18876e-11	3.21278	7.90573e-14	-2.03868	0.179887	5.65466	8.52204e-18	-7.06392	0.0087283	1.70865	0.00144564	11.2445	0.000331832	1422.77	2167.86	673.847	4469.47	386.283	3	Function unknown
CH1034_300063	yghW	hypothetical protein	-1.93692	0.00207477	2.85207	1.61845e-08	-3.33305	0.00710409	2.124	0.000664104	5.64996	4.52496e-23	-1.69891	0.206807	4.1254	2.0043e-11	-10.0636	1.30742e-05	-1.4119	0.0877234	6.82682	0.000364036	251.551	490.851	86.6083	834.189	119.792	3	Function unknown
CH1034_10032	yidP	putative DNA-binding transcriptional regulator	-2.46016	2.48576e-05	-1.85599	0.00118576	-13.9448	0.000908348	1.51269	0.0765068	1.35653	0.0565344	-5.59895	0.0174865	3.72805	4.30773e-10	-8.08565	0.0120138	2.66683	1.4839e-07	20.417	0.000364036	183.573	454.859	334.514	2549.85	122.758	3	Transcription
CH1034_120032		conserved protein of unknown function	-6.22947	9.13056e-14	1.23696	0.539805	-14.5392	0.000610383	1.25319	0.558814	7.88986	1.06102e-20	-2.29781	0.160887	7.81255	2.04299e-16	-19.4418	0.00141989	-1.04086	0.950542	17.5613	0.000399576	28.1716	176.55	22.3448	407.999	22.7532	3	Function unknown
CH1034_220143	pgtP	Phosphoglycerate transporter protein	-1.83161	0.00514311	1.68459	0.02174	-7.80088	2.88298e-05	-1.3903	0.144839	3.16593	1.37824e-09	-4.2042	0.00187265	1.32623	0.207556	-14.1537	1.13044e-05	-2.4565	1.12232e-05	5.425	0.000446031	132.078	243.772	76.8379	1026.83	185.443	3	Carbohydrate transport and metabolism
CH1034_240337	ftn	ferritin iron storage protein (cytoplasmic)	-4.25578	0.185978	-5.23424	6.26842e-23	-11.7496	6.20349e-15	-3.90897	0.00397006	-1.19882	0.814434	-2.72069	0.014612	1.09023	0.885642	-2.41039	0.00321433	1.26916	0.399734	2.89858	0.000447996	237.46	1013.43	1218.06	2779.39	937.952	3	Inorganic ion transport and metabolism
CH1034_240106		conserved exported protein of unknown function	1.01766	0.915173	44.438	1.36529e-36	-2.03194	0.0216566	1.65739	0.0125696	44.834	2.99654e-13	-2.04074	0.037158	1.6315	0.0996534	-96.5247	6.46189e-21	-28.28	5.68091e-23	3.24944	0.000462746	929.918	921.609	20.5221	1879.9	568.22	3	Transcription
CH1034_190340	malX	fused maltose and glucose-specific PTS enzymes: IIB and IIC components	-4.38542	7.43834e-12	-2.92192	1.34231e-08	-15.5398	2.79424e-05	-1.65218	0.0457886	1.53703	0.00659658	-3.50393	0.0211375	2.66188	2.45683e-06	-5.69797	0.00438149	1.68116	0.0230444	9.11921	0.000539823	114.46	506.049	328.309	1771.64	191.036	3	Carbohydrate transport and metabolism
CH1034_10035	ibpB	heat shock chaperone	-1.35633	0.105082	1.79661	0.0296271	-46.5396	6.37905e-08	-5.14032	4.81399e-05	2.50273	2.12582e-08	-34.0087	2.11031e-06	-3.77526	0.000350818	-89.1925	1.04835e-09	-9.73133	1.17506e-06	8.77936	0.000614996	569.339	777.668	310.474	26395.1	2963.69	3	Posttranslational modification, protein turnover, chaperones
CH1034_280265	pduL	Phosphate propanoyltransferase	-3.03667	6.24216e-05	-1.48296	0.20067	-5.14209	0.000150391	-1.26763	0.477714	2.09595	0.00270266	-1.65913	0.195511	2.40494	0.00146665	-3.71879	0.00301113	1.11472	0.830736	3.88487	0.000662677	22.9391	70.081	33.3567	117.407	29.3015	3	Secondary metabolites biosynthesis, transport and catabolism
CH1034_220032	ygbI	putative DNA-binding transcriptional regulator	-3.79662	1.27004e-10	-4.0998	1.39873e-16	-5.52828	2.80482e-08	-1.94422	0.0131854	-1.05369	0.77524	-1.43594	0.269969	1.95668	0.000844915	-1.44589	0.244492	2.0023	3.36716e-05	2.74526	0.000812238	227.988	871.64	916.77	1254.75	447.871	3	Carbohydrate transport and metabolism
CH1034_110003	yhhJ	putative transporter subunit: membrane component of ABC superfamily	-6.18031	0.0130727	-6.09213	8.3763e-24	-10.7642	3.02054e-06	-2.68442	6.02172e-06	1.03924	0.887742	-1.70515	0.367201	2.30746	0.139307	-1.89709	0.133404	2.15604	7.39597e-06	3.83213	0.000986424	115.326	716.139	689.614	1236.41	313.149	3	Defense mechanisms
CH1034_130184		putative shikimate 5-dehydrogenase	-1.93155	0.013341	6.06196	3.21405e-07	-3.95018	4.31238e-05	-1.32315	0.364284	12.0437	6.12553e-16	-2.01248	0.0348197	1.46517	0.141667	-25.7781	8.4668e-14	-8.44571	4.22865e-10	2.87278	0.00126059	41.8924	81.5575	6.76818	164.737	56.0481	3	Amino acid transport and metabolism
CH1034_80097		putative membrane protein	-2.51117	0.000144025	-2.34705	8.81344e-05	-16.8078	6.45071e-06	-3.27189	3.89033e-07	1.09617	0.649461	-6.5518	0.00054464	-1.29833	0.266856	-7.66586	0.00064472	-1.46555	0.0618121	4.90909	0.0013545	49.3593	124.785	113.693	826.401	163.241	3	Amino acid transport and metabolism
CH1034_80095		putative cytoplasmic protein	-4.94127	6.8276e-09	-5.80143	2.69946e-11	-98.347	1.22259e-06	-7.69812	3.27531e-06	-1.14234	0.509649	-19.5387	0.000463729	-1.55274	0.125922	-18.4392	0.00252092	-1.39964	0.343223	12.3064	0.00164671	16.1581	80.4337	91.7758	1586.42	125.592	3	Function unknown
CH1034_110113	creB	DNA-binding response regulator in two-component regulatory system with CreC	-2.93181	1.71247e-07	-1.61415	0.00609042	-5.69819	1.21416e-06	-1.91301	0.00205928	1.86057	9.76359e-05	-1.92123	0.0398219	1.53977	0.03247	-3.76103	3.31131e-05	-1.24382	0.250347	2.8772	0.00180077	345.222	1018.09	546.511	1957.26	667.384	3	Transcription
CH1034_220229	katG	catalase/hydroperoxidase HPI(I)	-60.6021	3.60675e-10	-49.6243	1.16555e-24	-104.871	7.53306e-12	-20.9063	1.09842e-18	1.25299	0.578518	-1.71307	0.272586	2.90224	0.0106641	-2.25624	0.0719624	2.25085	0.00096577	4.85545	0.00212405	393.543	23963.2	19143.4	41060.3	8326.02	3	Inorganic ion transport and metabolism
CH1034_280254	pocR	Regulatory protein PocR	-8.72774	0.00231917	-14.1113	2.9472e-43	-22.0773	3.27137e-06	-3.8996	0.000310277	-1.58292	0.107121	-2.47784	0.0867482	2.23767	0.135732	-1.68835	0.31466	3.43513	1.28033e-12	5.42118	0.00213773	49.8482	437.885	690.762	1096.15	196.637	3	Transcription
CH1034_180198	tpiA	Triosephosphate isomerase 2	-6.20678	1.06704e-16	-1.49367	0.054728	-10.8712	0.000395814	-1.48694	0.288649	4.25627	4.39762e-17	-1.72067	0.265012	4.17463	1.00602e-11	-7.86924	0.00667558	-1.05006	0.914275	7.0315	0.00231382	87.5664	546.918	128.296	947.981	131.636	3	Carbohydrate transport and metabolism
CH1034_180021	ycbJ	conserved hypothetical protein	-3.27064	0.000302551	-4.29667	3.44061e-18	-7.94585	2.81631e-07	-2.9583	7.44645e-08	-1.28289	0.278196	-2.38105	0.0136002	1.11119	0.651641	-1.98416	0.0519077	1.38429	0.0636277	2.56952	0.00249693	570.758	1877.15	2406.28	4517.49	1706.48	3	Function unknown
CH1034_20083	gldA	glycerol dehydrogenase, NAD	-4.81401	6.27152e-06	-12.4643	4.70156e-49	-21.4203	4.57693e-06	-4.06009	1.33699e-12	-2.53061	1.39378e-09	-4.35651	0.00813452	1.18805	0.482207	-1.84952	0.252495	2.9187	1.60615e-11	5.04027	0.00256027	555.25	2681.14	6780.42	11830.5	2275.38	3	Energy production and conversion
CH1034_80010	frdD	fumarate reductase (anaerobic), membrane anchor subunit	-57.9952	9.91845e-07	-73.2056	1.60783e-102	-128.921	4.9481e-12	-30.1502	6.35179e-50	-1.23131	0.578518	-2.17532	0.156309	1.93376	0.150306	-1.89222	0.196287	2.31413	1.42872e-07	4.08215	0.0025723	43.3808	2528.13	3114.96	5568.98	1321.56	3	Energy production and conversion
CH1034_10036	ibpA	heat shock chaperone	-1.45229	0.0909046	1.39354	0.372835	-9.35267	0.000160735	-1.51824	0.188072	2.07897	1.51141e-05	-6.38422	0.00278669	-1.04103	0.932212	-13.9137	3.62869e-05	-2.22912	0.0120364	5.97873	0.00262237	3204.61	4686.3	2252.81	29872.2	4924.76	3	Posttranslational modification, protein turnover, chaperones
CH1034_80094		putative cytoplasmic protein	-4.52651	3.84339e-08	-6.048	4.48975e-13	-115.887	1.3623e-05	-7.21127	6.322e-07	-1.29992	0.191792	-25.1022	0.0012492	-1.58846	0.0862289	-20.8473	0.00657366	-1.25781	0.513062	15.4502	0.00333728	17.9796	82.0528	106.58	2079.75	131.108	3	Function unknown
CH1034_80046	ulaG	putative L-ascorbate 6-phosphate lactonase	-2.09352	0.00549935	-3.71967	2.38799e-10	-5.40652	1.65368e-06	-1.98838	0.00651729	-1.73175	0.00689296	-2.53587	0.0056543	1.0571	0.821141	-1.56822	0.229116	1.77836	0.00616109	2.61323	0.00366125	38.2406	80.5248	139.368	206.022	76.7496	3	General function prediction only
CH1034_160189	ybhG	putative membrane fusion protein (MFP) component of efflux pump, membrane anchor; UPF0194 family	-1.24816	0.524366	1.72828	0.159654	-5.06582	0.0276298	2.51847	0.039758	2.20618	6.03665e-07	-4.02308	0.0624381	3.14585	1.21532e-08	-9.27737	0.00721589	1.38474	0.0748842	12.349	0.00385817	812.105	1020.2	461.524	4086.4	326.554	3	Cell wall/membrane/envelope biogenesis
CH1034_250338	yfcY	beta-ketoacyl-CoA thiolase, anaerobic, subunit	-9.46211	1.59765e-26	2.17784	5.99492e-05	-22.9281	0.000362617	-2.37677	0.185409	21.1535	4.04267e-68	-2.38756	0.171897	4.02037	1.76911e-12	-54.0668	0.000216251	-5.40593	0.0295857	9.30387	0.0054601	328.68	3131.28	147.854	7506.59	787.785	3	Lipid transport and metabolism
CH1034_10030	aglB	6-phospho-alpha-glucosidase	-2.59686	0.000207382	-1.06539	0.802686	-71.2703	6.78402e-05	-6.24345	8.59804e-19	2.49591	0.000228699	-26.8084	0.000925292	-2.39265	1.39579e-05	-71.474	0.000125982	-6.14638	9.48088e-27	10.861	0.00626318	212.964	556.131	222.631	15101.8	1343.46	3	Carbohydrate transport and metabolism
CH1034_250262	glpC	sn-glycerol-3-phosphate dehydrogenase (anaerobic), small subunit	-2.28566	0.0720372	-1.98424	0.0237303	-26.1103	4.36417e-20	-7.46564	0.223339	1.17906	0.716219	-11.2221	1.79017e-14	-3.22214	0.346185	-14.168	5.66008e-12	-3.90515	0.347407	3.35463	0.00693711	16.8547	38.7395	32.771	438.333	126.635	3	Energy production and conversion
CH1034_280257	pduB	Propanediol utilization protein PduB	-3.34272	0.0536998	-1.95451	0.269823	-40.4685	0.000707456	-3.00012	0.0308714	1.75427	0.261507	-11.7946	0.0132085	1.12136	0.812758	-22.3355	0.00590253	-1.6097	0.374407	12.8025	0.00727363	4.75186	15.9958	9.12547	191.72	14.4542	3	Amino acid transport and metabolism
CH1034_300236	garP	putative (D)-galactarate transporter	-5.27552	0.000369055	1.07694	0.78456	-9.9186	0.00532801	-1.25011	0.362677	5.80859	0.000152776	-1.83777	0.397086	4.22789	0.0010285	-11.4505	0.0065615	-1.41598	0.119078	7.56519	0.00795653	81.8337	433.723	74.5286	808.064	103.322	3	Amino acid transport and metabolism
CH1034_250199	galS	DNA-binding transcriptional repressor	-2.6093	2.2377e-06	5.96968	6.72493e-23	-5.69684	0.0208784	1.60054	0.0250315	15.9918	5.98384e-22	-2.14994	0.237358	4.20298	3.5954e-10	-36.8075	0.000919006	-3.91297	4.25313e-09	8.79412	0.00798059	691.904	1820.43	113.652	3927.97	436.848	3	Transcription
CH1034_100011		conserved protein of unknown function	1.48072	0.767427	-1.12983	0.840247	-5.68984	0.000234136	-1.55451	0.476407	-1.62408	0.59076	-8.30362	5.07477e-05	-2.28399	0.248572	-5.40354	0.00150078	-1.44511	0.694669	3.52904	0.00811168	4.69181	3.18433	5.18154	26.586	7.35122	3	Function unknown
CH1034_290006		putative transport protein	1.12477	0.665417	1.68139	0.015548	-3.11958	0.00501935	1.01539	0.979093	1.53046	0.0423543	-3.46615	0.0055146	-1.10473	0.711193	-5.6284	0.000919006	-1.74166	0.01073	3.06111	0.0085442	120.627	107.862	70.353	374.48	120.098	3	Amino acid transport and metabolism
CH1034_260004	yfeC	putative nucleic acid-binding transcriptional regulator	-3.9315	8.31151e-07	-8.54352	9.20238e-34	-17.2359	4.20879e-06	-4.72685	1.56968e-13	-2.11953	2.4652e-06	-4.30619	0.00519644	-1.19551	0.43085	-2.18237	0.139444	1.72224	0.0011435	3.50533	0.00937433	114.924	454.731	963.09	1975.31	548.965	3	Function unknown
CH1034_80100		putative periplasmic protein	-2.49138	4.11201e-05	-2.82593	4.11257e-08	-7.91376	2.07826e-05	-2.83328	2.01977e-06	-1.10563	0.619748	-3.111	0.00523264	-1.13241	0.594598	-3.00308	0.0146204	-1.05437	0.816259	2.67376	0.00948146	85.1008	213.632	235.87	671.185	243.565	3	Function unknown
CH1034_130227	ganP	putative arabinogalactan oligomer transport system permease protein GanP	-1.75952	0.02396	-1.0665	0.782803	-10.6574	0.00289089	-1.27524	0.394903	1.69169	0.0174741	-6.0073	0.02358	1.38157	0.185894	-10.6105	0.00428624	-1.26097	0.418789	8.10695	0.00961583	63.3977	112.381	66.3159	672.177	81.8598	3	Carbohydrate transport and metabolism
CH1034_80093		PRD domain-containing protein	2.65925	0.00023811	-1.8663	0.365548	-12.4215	0.00676088	-1.15306	0.588107	-4.80811	0.0935119	-32.4491	0.000986941	-3.05154	1.05142e-05	-7.25007	0.0693504	1.53428	0.516128	10.3661	0.0109068	91.9253	34.8417	167.75	1138.86	107.216	3	Function unknown
CH1034_350106		conserved protein of unknown function	-4.19825	4.96502e-08	1.32343	0.186684	-12.4312	0.00802268	-1.11248	0.658168	5.70737	1.89477e-09	-2.93219	0.17369	3.78176	6.87152e-07	-17.7032	0.0100885	-1.5533	0.150372	10.8508	0.0128395	396.51	1678.25	293.72	4910.28	446.427	3	Amino acid transport and metabolism
CH1034_280256	cchA	putative carboxysome-like ethanolaminosome structural protein, ethanolamine utilization protein	1.79303	0.453069	2.89644	0.153752	-7.96157	0.016122	1.06552	1	1.65308	0.642191	-13.9505	0.00746738	-1.67036	0.511697	-24.918	0.0038476	-2.84438	0.201935	8.0949	0.0152778	6.98745	3.90663	2.36686	55.4981	6.61833	3	Energy production and conversion
CH1034_170015	grxA	glutaredoxin 1, redox coenzyme for ribonucleotide reductase (RNR1a)	4.4587	1.7315e-10	-2.64126	0.0867693	-5.28531	0.00884066	-1.01111	0.923146	-11.4383	0.00171938	-23.3336	0.000161377	-4.4987	0.000382717	-2.15632	0.302099	2.47377	0.132513	5.0796	0.0157356	4751.6	1073.41	12280.3	25028.3	4852.98	3	Posttranslational modification, protein turnover, chaperones
CH1034_280259	pduD	Propanediol dehydratase medium subunit	-5.02806	0.000363437	-2.49313	0.0483692	-16.9004	0.00119151	-2.70873	0.036083	2.06784	0.0505652	-3.28101	0.101999	1.86789	0.104178	-7.29985	0.0238186	-1.13723	0.876143	5.93634	0.0159388	5.60372	28.304	13.6978	94.1985	15.3114	3	Function unknown
CH1034_400001	sopA	Protein SopA	-2.30185	1.79483e-05	-3.34419	3.49957e-14	-12.1552	0.00281707	-1.6923	0.0281528	-1.41615	0.0227998	-5.24118	0.0389078	1.36355	0.126311	-3.88911	0.0720589	1.87516	6.13521e-05	6.98762	0.0165125	1172.62	2715.83	3843.1	14194	2006.06	3	Cell cycle control, cell division, chromosome partitioning
CH1034_130185		Bacterial regulatory proteins, IclR	-4.17712	7.39678e-06	2.6383	0.000116524	-31.7724	0.0149558	-1.01021	0.94443	11.2976	3.21142e-10	-7.50639	0.114442	4.14407	3.18558e-05	-91.0806	0.0101638	-2.80961	0.0464578	30.5261	0.0171192	71.4847	301.362	26.5886	2266.28	72.9514	3	Transcription
CH1034_220130	yhjV	Inner membrane transport protein YhjV	-1.32494	0.356999	5.31109	6.28169e-05	-2.81572	0.0578862	1.58838	0.125721	7.21142	8.8091e-10	-2.10217	0.161784	2.10831	0.00834451	-16.0289	0.000760441	-3.51918	0.00208542	4.32389	0.0175063	42.1058	56.0851	7.77106	117.842	26.8147	3	Amino acid transport and metabolism
CH1034_230164		LysR family transcriptional regulator	-1.30425	0.432721	5.15436	4.34396e-12	-6.98739	0.00900262	-1.30067	0.306415	6.89621	7.50202e-06	-5.27766	0.0237648	1.00742	0.999979	-38.8798	0.000344379	-7.04502	5.07791e-19	5.18756	0.020365	151.546	199.708	28.8692	1055.69	199.396	3	Transcription
CH1034_250208	yeiE	putative DNA-binding transcriptional regulator	-4.30641	1.73632e-12	-3.11486	2.21794e-11	-6.80548	9.39561e-10	-3.23133	1.03637e-08	1.41686	0.0259595	-1.55488	0.179336	1.34008	0.149934	-2.34304	0.00414708	-1.08815	0.666785	2.02585	0.0208704	417.685	1812.62	1277.16	2831.57	1364.59	3	Transcription
CH1034_110122	yaaA	conserved hypothetical protein; family UPF0246	2.01113	0.000512583	-4.13944	0.0357643	-8.18555	0.00996259	-1.20553	0.515304	-8.09224	0.00536956	-16.3118	0.00334296	-2.4226	0.00748914	-2.12662	0.370212	3.24978	0.0724161	6.59419	0.0212817	1820.83	911.675	7378.35	14838.7	2220.34	3	Function unknown
CH1034_110129	yaaI	conserved hypothetical protein	4.34846	7.82622e-08	3.41143	8.94272e-07	-1.41487	0.247907	1.53739	0.10694	-1.23913	0.463189	-6.07811	1.68696e-05	-2.81175	0.000235629	-5.18174	6.41723e-05	-2.33301	0.00259827	2.10437	0.0214571	99.1626	23.009	28.4597	139.752	65.1717	3	Function unknown
CH1034_280252	cbiA	Cobyrinic acid A,C-diamide synthase	-5.69882	1.62791e-07	-18.7764	2.55163e-58	-29.2331	4.24827e-08	-10.8395	5.18791e-29	-3.22157	5.41818e-14	-5.02035	0.000970707	-1.8945	0.00127332	-1.66751	0.265357	1.65123	0.00266694	2.57264	0.021805	130.75	749.023	2409.83	3803.89	1432.86	3	Coenzyme transport and metabolism
CH1034_230136		conserved exported protein of unknown function	3.00084	1.87058e-06	-3.2014	0.00627343	-7.51078	0.00013178	-2.72039	2.22936e-06	-9.41067	6.80403e-06	-22.2083	3.89701e-07	-8.13621	1.81574e-21	-2.48272	0.0405286	1.12151	0.859129	2.65433	0.0235642	191.579	64.2722	602.793	1431.41	527.128	3	Amino acid transport and metabolism
CH1034_270101	trxC	thioredoxin 2	1.02086	0.974687	-5.12053	0.0833946	-29.4183	0.00701479	-2.14105	0.192424	-5.06893	0.0753029	-29.7408	0.0100729	-2.18514	0.167692	-6.21898	0.14637	2.25926	0.311393	13.3672	0.027308	1033.31	1019.92	5177.14	30287.9	2236.06	3	Energy production and conversion
CH1034_280049		conserved exported protein of unknown function	-1.2113	0.677246	-1.56269	0.245912	-5.00106	0.00533314	-1.5424	0.287398	-1.26072	0.587327	-4.03796	0.0126462	-1.27336	0.552681	-3.43865	0.0399447	-1.04188	0.947418	3.09293	0.0332562	14.1908	17.3046	21.7495	70.6477	22.1751	3	Cell motility
CH1034_300309	exuT	Hexuronate transporter	1.2295	0.458653	2.31171	0.000181275	-3.00491	0.0466158	1.28168	0.338974	1.9287	0.0374602	-3.66424	0.054003	1.04825	0.83588	-7.39718	0.00563558	-1.89234	0.00788558	3.737	0.0374728	123.303	100.854	52.2948	368.68	97.1702	3	Amino acid transport and metabolism
CH1034_80106	nrdD	anaerobic ribonucleoside-triphosphate reductase	-23.7584	1.52584e-20	-36.2848	2.72297e-83	-102.937	6.67899e-08	-27.6245	1.28971e-07	-1.49243	0.0119392	-4.29405	0.0270487	-1.15397	0.675731	-3.0069	0.0483544	1.25651	0.450654	3.60899	0.0387211	176.494	4216.89	6283.28	18076	4920.24	3	Nucleotide transport and metabolism
CH1034_90061		Sugar (Glycoside-Pentoside-Hexuronide) transporter	1.30467	0.343846	3.02064	3.77238e-06	-2.05987	0.118933	1.61417	0.0776751	2.37127	0.000284243	-2.66182	0.0860037	1.24525	0.42938	-6.66899	0.00676463	-1.96118	0.0090679	3.23019	0.0426647	96.4417	74.5038	31.3223	197.954	60.2734	3	Carbohydrate transport and metabolism
CH1034_60024	malG	maltose transporter subunit ; membrane component of ABC superfamily	-3.87265	0.00837445	-2.78826	1.43107e-08	-18.5287	0.000556348	-4.62957	9.91637e-09	1.42471	0.352287	-4.6734	0.0386652	-1.18977	0.647365	-7.18414	0.0206938	-1.74401	0.00845243	3.82362	0.0466332	124.012	483.232	339.294	2291.65	579.598	3	Carbohydrate transport and metabolism
CH1034_130104	tauA	taurine transporter subunit ; periplasmic-binding component of ABC superfamily	-1.4079	0.47542	-11.8794	7.84005e-31	-23.0359	5.09077e-18	-12.2111	8.57063e-12	-8.23616	3.93692e-20	-16.1542	4.4172e-13	-8.61509	1.29065e-10	-2.06878	0.0105962	-1.07612	0.707834	1.8219	0.0473168	209.109	296.233	2440.03	4796.51	2578.44	3	Inorganic ion transport and metabolism
CH1034_80089		putative thioredoxin-like protein	5.15057	1.02516e-13	-1.812	0.00036868	-6.54302	0.00073835	-2.6402	1.18318e-06	-9.10863	2.32339e-37	-33.0456	5.46665e-08	-13.5508	4.81807e-33	-3.85511	0.013264	-1.53216	0.010995	2.371	0.0485443	531.589	103.797	944.578	3462.48	1418.46	3	Function unknown
CH1034_280260	pduE	Propanediol dehydratase small subunit	-5.38357	9.21794e-07	-2.35827	0.0345645	-11.0283	0.0108567	-2.04221	0.0996562	2.33239	0.00437164	-1.99863	0.365734	2.64318	0.00225716	-5.04023	0.0848614	1.10107	0.897078	5.13983	0.0486838	8.26996	44.7422	19.125	90.659	17.0199	3	Secondary metabolites biosynthesis, transport and catabolism
CH1034_260050	eutP	putative nucleoside triphosphate hydrolase domain protein	-3.15243	0.00712183	-1.14247	0.864411	-6.09639	5.38602e-05	-2.47596	0.044422	2.83013	0.0177325	-1.89618	0.153456	1.27785	0.584838	-5.74959	0.000503601	-2.28073	0.0995432	2.3613	0.0501432	6.13438	19.4522	6.86641	37.2757	15.3341	3	Amino acid transport and metabolism
CH1034_80098		Metallo-dependent hydrolases, subgroup B	-3.53816	3.4757e-07	-4.81246	6.73278e-14	-21.4732	0.000455338	-5.7605	5.35967e-14	-1.32752	0.150908	-5.93963	0.0178481	-1.62268	0.0267462	-4.75574	0.0463438	-1.25873	0.249338	3.55887	0.0530554	36.6057	130.445	172.847	782.591	213.102	3	General function prediction only
CH1034_60068	soxS	DNA-binding transcriptional dual regulator	1.81176	0.0130086	-1.73109	0.127868	-27.9491	0.00528256	-3.59461	0.0011918	-3.05248	0.00934972	-50.3282	0.00324547	-6.5097	1.61476e-05	-17.2793	0.0239101	-2.19302	0.0793265	7.57407	0.0532629	131.158	72.7981	222.346	3647.51	476.702	3	Transcription
CH1034_60026	malE	maltose transporter subunit ; periplasmic-binding component of ABC superfamily	-12.6393	0.0271499	-9.7236	2.85472e-39	-103.776	8.64203e-05	-17.6191	4.88646e-08	1.33317	0.637639	-8.01184	0.0398599	-1.39023	0.604001	-11.549	0.0269292	-1.90858	0.0634326	5.62038	0.0547814	191.294	2428.05	1824.22	19800.3	3403.46	3	Carbohydrate transport and metabolism
CH1034_300016		conserved protein of unknown function	-9.29407	2.5998e-06	-2.04905	0.00969348	-15.7782	0.0181655	-1.8858	0.0956293	4.64251	0.000227442	-1.67264	0.542257	4.93587	0.000206419	-8.36631	0.0923359	1.03103	1	8.08389	0.055195	23.1414	216.514	46.4631	363.614	44.08	3	Nucleotide transport and metabolism
CH1034_80099		L-seryl-tRNA(Sec) selenium transferase-related protein	-2.88147	3.07517e-06	-3.22015	2.77711e-09	-9.47069	0.000689888	-3.45385	1.93797e-08	-1.09128	0.753533	-3.21772	0.0353912	-1.19393	0.426215	-3.13728	0.0514326	-1.12696	0.490369	2.6215	0.0584287	77.1704	224.182	244.08	728.182	269.4	3	Amino acid transport and metabolism
CH1034_110032	yjiY	conserved hypothetical protein; putative inner membrane protein	-10.1242	1.40641e-07	-10.4352	1.15504e-42	-28.454	5.29916e-05	-8.70076	7.59509e-07	-1.00513	0.993394	-2.74589	0.121614	1.16725	0.651967	-2.9399	0.122149	1.13976	0.630782	3.12462	0.0654779	366.449	3733.01	3751.15	10395.3	3218.71	3	Signal transduction mechanisms
CH1034_120133	pulC	Type II secretion system protein C	-1.91137	0.417622	-1.27046	0.908871	-12.8004	0.00159951	-3.81099	0.0197288	1.54364	0.60394	-6.53432	0.013063	-1.97695	0.206229	-10.8106	0.00544435	-3.13879	0.0587782	3.2044	0.0676379	2.82864	5.4705	3.52922	36.0883	10.872	3	Intracellular trafficking, secretion, and vesicular transport
CH1034_160102	sdhC	succinate dehydrogenase, membrane subunit, binds cytochrome b556	-2.14402	0.000493831	12.4538	4.06385e-09	-3.6563	0.122883	1.50345	0.201622	27.4179	8.76279e-29	-1.68556	0.49435	3.23772	4.3928e-08	-49.3574	0.00544435	-8.72171	5.11484e-15	5.33596	0.0778726	4405.68	9525.76	346.799	16073.6	2962.79	3	Energy production and conversion
CH1034_300053		Cystathionine beta-synthase	-1.09072	0.778938	-2.84638	0.00619697	-48.503	0.00071238	-9.94154	8.64385e-08	-2.55377	0.0100846	-43.938	0.00149562	-9.05056	1.24507e-08	-17.9163	0.00889637	-3.65087	0.000114402	4.70485	0.0813054	67.0854	73.7156	187.709	3237.13	673.555	3	Amino acid transport and metabolism
CH1034_300017		Rieske (2Fe-2S) protein	-4.57189	1.67183e-09	1.21073	0.703954	-14.9992	0.0727796	-1.03979	0.883434	5.68317	2.90874e-13	-3.23248	0.351369	4.41081	5.38864e-09	-19.845	0.105809	-1.327	0.487437	13.9672	0.0829926	26.1348	120.484	21.1499	391.244	27.4606	3	Inorganic ion transport and metabolism
CH1034_80105	nrdG	anaerobic ribonucleotide reductase activating protein	-12.2332	3.57537e-07	-29.6906	7.69315e-57	-93.3791	6.79206e-08	-34.7584	0.00012172	-2.36866	3.02289e-07	-7.54777	0.00431179	-2.81578	0.0762683	-3.32852	0.0340425	-1.22287	0.688886	2.59346	0.107344	17.1901	211.841	501.5	1598.84	604.304	3	Posttranslational modification, protein turnover, chaperones
CH1034_280262		conserved protein of unknown function	-6.36638	0.00272579	-3.99668	0.040901	-9.49835	0.0418004	-1.98257	0.515983	1.63094	0.36841	-1.45436	0.727862	3.2157	0.0285967	-2.54487	0.351767	1.91219	0.364719	4.54582	0.10829	2.02853	13.0191	7.9631	19.2044	4.08431	3	Function unknown
CH1034_300177		Glycerol dehydratase medium subunit	-3.27197	0.003008	-3.31408	0.00204927	-5.23437	0.00011629	-2.61969	0.0220048	1.01156	0.967163	-1.57604	0.283161	1.25106	0.575852	-1.69018	0.206921	1.19988	0.730256	1.9279	0.109847	7.4193	24.5083	24.1585	38.7153	19.6809	3	Function unknown
CH1034_240252	fadD	acyl-CoA synthetase (long-chain-fatty-acid--CoA ligase)	-1.37871	0.299919	5.49775	5.37384e-06	-3.02208	0.00264211	-1.72851	0.0266589	7.77398	2.92269e-06	-2.15844	0.0475657	-1.24406	0.444829	-17.9242	2.27054e-07	-9.96096	6.31779e-17	1.68701	0.112105	3650.39	5081.86	651.333	11004.3	6375.62	3	Lipid transport and metabolism
CH1034_130149		putative peroxiredoxin	-2.42787	0.000135248	-7.34187	0.00277701	-12.517	0.00493068	-3.79176	0.00435806	-2.93566	0.0396769	-5.12014	0.0575029	-1.55791	0.239004	-1.82912	0.454683	1.83311	0.234002	3.21921	0.117242	6207.73	15178.3	44599.9	77448.1	23777.9	3	Posttranslational modification, protein turnover, chaperones
CH1034_300179		Uncharacterized 15,0 kDa protein in dhaT-dhaS intergenic region	-2.00367	0.252796	-1.66208	0.408399	-5.17653	0.0017599	-2.2282	0.181262	1.23834	0.847272	-2.54749	0.0793188	-1.1113	0.940519	-3.33787	0.0462077	-1.41733	0.715128	2.23698	0.120357	3.6246	7.29077	5.88458	18.6564	8.16306	3	General function prediction only
CH1034_130115	yaiY	conserved hypothetical protein; putative inner membrane protein	2.55214	5.02461e-05	6.45295	2.83819e-18	-2.20874	0.227633	1.47205	0.0971467	2.5865	5.70155e-05	-5.59997	0.0721664	-1.72786	0.0214952	-15.1795	0.0121743	-4.60738	1.46621e-11	3.16414	0.145278	194.073	76.6048	29.5411	426.869	133.423	3	Function unknown
CH1034_60027	malK	fused maltose transport subunit, ATP-binding component of ABC superfamily ; regulatory protein	-6.09687	0.0273719	-14.8489	3.02448e-25	-129.644	0.000216146	-31.9175	1.93793e-13	-2.37351	0.0122296	-20.7214	0.0120814	-5.20723	2.9914e-05	-9.45054	0.0567552	-2.25972	0.00771576	3.87595	0.14842	46.3625	284.659	675.903	6005.77	1494.04	3	Carbohydrate transport and metabolism
CH1034_60028	lamB	maltose outer membrane porin (maltoporin)	-7.64035	0.0949812	-6.4895	2.74499e-28	-86.8352	0.000640285	-21.9647	5.07006e-33	1.20689	0.761961	-11.0785	0.0397303	-2.86188	0.00532137	-14.4077	0.0325149	-3.55512	1.07951e-10	3.76157	0.157135	342.462	2626.32	2180.46	29642.4	7593.01	3	Carbohydrate transport and metabolism
CH1034_60029	malM	maltose regulon periplasmic protein	-2.30445	0.197037	-3.51068	3.7847e-13	-18.2267	0.000122874	-8.01462	3.34178e-11	-1.48569	0.342222	-7.73168	0.00394279	-3.4656	0.000242811	-5.59913	0.0181132	-2.40032	0.000376762	2.17264	0.157572	192.457	445.574	662.804	3495.29	1557.27	3	Lipid transport and metabolism
CH1034_60025	malF	maltose transporter subunit ; membrane component of ABC superfamily	-2.93532	0.0012301	-2.90609	1.98429e-09	-15.6367	0.00888868	-4.7073	1.10099e-07	1.03396	0.80973	-5.19254	0.0823525	-1.59917	0.0890196	-5.77767	0.0817869	-1.70278	0.0173776	3.15939	0.160581	242.291	715.526	691.423	3773.48	1152.33	3	Carbohydrate transport and metabolism
CH1034_180185	ycfJ	hypothetical protein	-1.10691	0.570795	2.458	1.44118e-06	-5.43143	0.0188767	-2.3441	2.29141e-05	2.79395	1.46508e-09	-4.86663	0.0422108	-2.10626	0.000218593	-14.3128	0.00422437	-6.05413	3.01784e-25	2.25175	0.175867	496.807	553.751	198.041	2687.66	1176.84	3	Function unknown
CH1034_250261	glpB	sn-glycerol-3-phosphate dehydrogenase (anaerobic), membrane anchor subunit	-5.76351	7.78136e-06	-5.81996	1.24956e-06	-60.9709	2.16918e-25	-26.8512	0.111785	1.01672	1	-10.3881	4.1368e-13	-4.58981	0.29184	-11.2606	4.7213e-14	-4.7899	0.338547	2.17756	0.180218	5.22897	30.3577	29.8281	317.669	141.387	3	Amino acid transport and metabolism
CH1034_300054	metC	Cystathionine beta-lyase	-1.60143	0.0598805	-2.91622	2.68299e-07	-34.3905	0.00537067	-10.3278	1.08884e-14	-1.78116	0.00458186	-21.069	0.0143428	-6.41425	2.92073e-13	-12.4501	0.0447532	-3.70796	1.40496e-08	3.18123	0.210045	60.1301	96.8663	172.085	2054.94	626.547	3	Amino acid transport and metabolism
CH1034_250214	fruB	fused fructose-specific PTS enzymes: IIA component ; HPr component	-3.10397	1.22786e-07	-7.75446	3.06306e-13	-19.2346	0.000673999	-8.72301	1.96469e-21	-2.44869	4.17888e-05	-6.09177	0.0195341	-2.80661	1.92832e-07	-2.62161	0.159717	-1.18073	0.321248	2.10985	0.222894	170.359	529.936	1294.94	3248.88	1497.65	3	Carbohydrate transport and metabolism
CH1034_160027	ahpF	alkyl hydroperoxide reductase, F52a subunit, FAD/NAD(P)-binding	-2.74932	4.83688e-07	-11.825	0.00177234	-31.8025	0.00814816	-10.0015	0.00157505	-4.18559	0.0205783	-11.5117	0.053804	-3.63959	0.0238573	-2.86795	0.322936	1.11887	0.789264	3.10263	0.236631	1733.24	4793.15	20068.1	54805.6	17510.9	3	Posttranslational modification, protein turnover, chaperones
CH1034_240332		putative oligogalacturonide transporter	-1.3478	0.145775	1.8196	0.00106608	-2.78921	0.00111137	-1.72443	0.217671	2.50963	3.6359e-08	-2.03176	0.0279939	-1.26966	0.528785	-5.46441	2.25994e-05	-3.28186	0.0164264	1.55056	0.241553	286.886	389.076	154.664	796.979	499.85	3	Carbohydrate transport and metabolism
CH1034_250212	fruA	fused fructose-specific PTS enzymes: IIBcomponent ; IIC components	-3.19451	7.39844e-05	-7.68095	9.98819e-20	-11.9212	5.76616e-05	-7.38491	3.36615e-20	-2.35838	3.93691e-07	-3.66257	0.0109186	-2.31254	2.0367e-05	-1.64386	0.278348	-1.01001	0.861195	1.54028	0.309902	386.887	1238.63	2916.1	4570.34	2885.03	3	Carbohydrate transport and metabolism
CH1034_130254	htpG	molecular chaperone HSP90 family	3.94135	2.18049e-06	-1.64385	0.00100206	-3.23711	0.141737	-1.54523	0.0966884	-6.30838	1.15872e-32	-12.6784	0.0288638	-6.07072	9.65024e-08	-2.08173	0.352462	1.0095	0.934675	2.03858	0.354101	6744.42	1723.47	10860	21724.1	10525	3	Posttranslational modification, protein turnover, chaperones
CH1034_210036	dmsD	twin-argninine leader-binding protein for DmsA and TorA	-2.23857	0.00420849	-3.83573	1.76997e-14	-6.40237	4.29904e-09	-4.61139	4.57524e-08	-1.67167	0.00431106	-2.8167	0.000702256	-2.04845	0.00317557	-1.78686	0.0709591	-1.26056	0.287787	1.33536	0.371874	150.593	338.932	566.548	959.632	701.72	3	General function prediction only
CH1034_220244	yneE	conserved hypothetical protein; putative inner membrane protein	-1.97495	0.00129084	-1.68	0.00319528	-6.30887	1.27668e-06	-4.61726	6.50546e-06	1.20654	0.327735	-3.15794	0.00163528	-2.32087	0.00109197	-4.0082	5.64152e-05	-2.88095	0.000265044	1.32126	0.384075	184.179	366.634	303.408	1157.53	859.43	3	Function unknown
CH1034_250213	fruK	fructose-1-phosphate kinase	-3.56256	4.98291e-07	-10.3005	2.40089e-11	-18.401	0.000389871	-11.6077	5.12661e-31	-2.83909	0.000101444	-5.07182	0.0206178	-3.25957	2.366e-09	-1.88631	0.29525	-1.18309	0.324089	1.51262	0.462838	179.861	641.854	1817.87	3277.71	2106.78	3	Carbohydrate transport and metabolism
CH1034_230111	sodB	superoxide dismutase, Fe	-26.7996	0.00903999	-29.8757	1.0469e-79	-46.2845	4.85572e-26	-34.8607	1.12224e-58	-1.08619	0.917651	-1.69651	0.396981	-1.29486	0.662829	-1.66875	0.128494	-1.22679	0.273647	1.27486	0.488698	556.161	14965.1	16289.9	25654.6	19597.5	3	Inorganic ion transport and metabolism
CH1034_260051	ypfE	Carboxysome structural protein	1.89588	0.100305	9.63798	2.95921e-06	-1.2205	0.821418	1.22874	0.61781	5.17349	0.00628801	-2.26072	0.155661	-1.5384	0.314067	-12.5873	0.00191332	-8.22714	0.00010381	1.42976	0.533249	21.4001	11.3746	2.18631	26.0232	17.6285	3	Amino acid transport and metabolism
CH1034_350032	cysG	siroheme synthase 2	-7.02182	5.57935e-08	-10.5626	2.49233e-43	-17.4138	1.78164e-18	-13.5172	4.41251e-10	-1.4671	0.0265348	-2.43726	0.00393809	-1.91247	0.0245876	-1.77057	0.0830186	-1.34087	0.274507	1.23671	0.536769	406.104	2868.67	4207.75	7044.55	5547.09	3	Coenzyme transport and metabolism
CH1034_220243		conserved protein of unknown function	9.30446	5.66457e-14	1.32868	0.565184	-4.05228	0.0422333	-2.99636	3.89033e-07	-6.81767	0.00106413	-37.2008	0.00023805	-27.7687	4.00085e-35	-5.83322	0.0582727	-4.18866	8.80926e-13	1.30696	0.575841	99.6497	10.7941	73.4205	402.244	301.837	3	Function unknown
CH1034_230137		conserved membrane protein of unknown function	1.90827	0.038762	-4.49219	0.000494202	-8.4461	0.0183805	-5.75339	2.18659e-13	-8.39865	5.08568e-06	-15.8275	0.00483189	-10.9438	6.80891e-21	-1.98332	0.345521	-1.34396	0.111404	1.40461	0.605579	34.3773	18.1719	151.887	288.838	200.227	3	Amino acid transport and metabolism
CH1034_230139	ddpD	D-ala-D-ala transporter subunit ; ATP-binding component of ABC superfamily	-1.97965	0.0843975	-13.4832	2.55906e-19	-26.4539	0.0095073	-18.0607	6.28362e-16	-6.66405	9.12719e-13	-13.0736	0.0331684	-9.07844	2.59735e-13	-2.08139	0.457871	-1.40248	0.110469	1.39425	0.725896	10.1896	20.244	134.752	267.802	185.575	3	Amino acid transport and metabolism
CH1034_250260	glpA	sn-glycerol-3-phosphate dehydrogenase (anaerobic), large subunit, FAD/NAD(P)-binding	-3.93818	4.36329e-05	-3.1364	1.66539e-05	-27.7402	0.000205396	-17.9083	0.211049	1.28231	0.327668	-6.89303	0.0122013	-4.47963	0.367421	-9.43822	0.00818124	-5.90585	0.358542	1.4754	0.747412	20.6434	81.7116	63.5115	569.589	371.719	3	Energy production and conversion
CH1034_230140	oppF	oligopeptide transporter subunit ; ATP-binding component of ABC superfamily	-2.64196	0.00307896	-9.28669	1.35216e-20	-19.0036	0.0473631	-15.4279	2.40626e-12	-3.42734	1.27098e-08	-7.00677	0.157705	-5.79632	1.3175e-08	-2.17998	0.53462	-1.74009	0.0143418	1.16979	0.940937	14.6245	39.0287	133.389	276.952	227.915	3	Amino acid transport and metabolism
CH1034_100009		Oxidoreductase, short-chain dehydrogenase/reductase family	-35.0931	7.90932e-08	-16.5818	0.134002	-60.4685	0.00184372	-56.617	0.000247151	2.18137	0.322636	-1.69928	0.556703	-1.60181	0.421455	-3.84213	0.277274	-3.58478	0.170575	1.02418	0.981803	28.1899	996.368	457.444	1694.47	1616.2	3	Lipid transport and metabolism
CH1034_100010		conserved protein of unknown function	-10.9623	1.23554e-05	-4.55055	0.286157	-16.4355	0.0144587	-15.5176	0.000266538	2.48237	0.187015	-1.47908	0.65274	-1.40762	0.459585	-3.80691	0.258137	-3.58687	0.0858374	1.01618	0.982692	141.204	1558.61	628.757	2306.79	2220.12	3	Function unknown
CH1034_10074		protein of unknown function	74.7278	1.73752e-16	163.665	1.93383e-19	120.402	3.47597e-17	1.49387	0.203845	2.25689	0.196621	1.62051	0.592361	-49.7373	3.25773e-31	-1.42972	0.835442	-115.362	1.31128e-33	-82.9328	3.81989e-29	771.807	10.4107	4.61442	6.37874	522.458	4	Function unknown
CH1034_300268		conserved exported protein of unknown function	90.8688	2.42342e-07	36.6985	1.48825e-05	32.5279	4.97043e-05	1.12128	0.893139	-2.40837	0.00483514	-2.76263	0.0420746	-80.5277	5.92852e-58	-1.20222	0.7709	-34.4121	3.14688e-42	-29.9713	3.23591e-23	1209.15	13.4173	32.2326	37.0502	1088.82	4	Function unknown
CH1034_250243		conserved membrane protein of unknown function	19.7154	2.11136e-42	29.8344	7.86312e-77	36.5018	3.04648e-26	1.48085	0.0568143	1.5532	0.0168486	1.87431	0.0538571	-13.2656	1.42803e-28	1.15369	0.72207	-21.2079	8.9046e-32	-25.5603	6.2725e-23	10183.5	520.263	334.636	277.549	6960.45	4	Inorganic ion transport and metabolism
CH1034_280076	proV	glycine betaine transporter subunit ; ATP-binding compoent of ABC superfamily	78.5924	1.22641e-75	7.48628	1.03055e-33	20.4164	7.70795e-21	1.25291	0.272482	-10.2433	1.74394e-46	-3.77007	0.000134158	-62.4856	5.88485e-42	2.54241	0.000894501	-6.283	5.12418e-14	-17.0548	3.93345e-19	26377.4	338.319	3457.62	1286.73	21322.2	4	Amino acid transport and metabolism
CH1034_230022		conserved protein of unknown function	5.15166	4.71126e-09	9.79409	2.20963e-13	10.815	3.93363e-13	-1.37167	0.177487	1.95311	0.000565689	2.13681	0.0205222	-7.01599	2.99267e-13	1.02874	0.886884	-14.0973	8.54511e-18	-15.447	2.45563e-16	1029.92	201.584	103.039	94.9203	1427.45	4	General function prediction only
CH1034_290036	ygfA	putative ligase	9.43413	4.63823e-12	18.5156	1.3588e-16	14.192	1.50171e-13	1.03166	0.970159	2.01344	2.22372e-05	1.52653	0.220941	-9.08756	1.5922e-14	-1.39496	0.359571	-18.8347	5.12076e-19	-14.2863	3.93752e-15	7227.82	771.397	382.441	507.241	7078.59	4	Coenzyme transport and metabolism
CH1034_120092		conserved exported protein of unknown function	8.78453	4.1693e-21	6.87987	7.62119e-24	8.10071	1.5449e-10	-1.5294	0.047573	-1.24541	0.392323	-1.06568	0.926006	-13.3742	2.15821e-30	1.10098	0.830986	-11.0603	2.28285e-30	-12.9081	3.93752e-15	436.075	50.0502	62.1813	53.6213	674.92	4	Function unknown
CH1034_60113		conserved protein of unknown function	30.7416	1.60619e-15	13.0768	4.88267e-12	13.2117	1.00071e-09	-1.67697	0.02974	-2.28447	0.288103	-2.29523	0.371264	-51.3297	9.11196e-29	-1.06755	1	-23.0976	1.69119e-26	-22.9281	5.90892e-15	76.8362	2.51358	5.75573	5.80121	130.28	4	Function unknown
CH1034_10010	yicM	transporter	10.9117	1.34433e-28	6.37055	5.63654e-27	11.1377	5.02831e-14	1.14247	0.544452	-1.66995	0.00278325	1.03633	0.936504	-9.49604	2.1501e-17	1.6383	0.13253	-5.85147	3.19097e-12	-10.137	2.05752e-13	1926.43	177.818	296.57	172.202	1705.25	4	Carbohydrate transport and metabolism
CH1034_240086		conserved membrane protein of unknown function	7.74132	0.00434584	3.35227	0.0557434	13.5865	0.00170188	1.33702	0.625512	-2.24787	0.000126211	1.77889	0.360112	-5.74074	4.32182e-17	3.78764	1.65148e-05	-2.62932	1.26713e-08	-10.5086	2.76119e-13	1008.47	131.677	294.714	74.0552	761.094	4	Amino acid transport and metabolism
CH1034_230112		putative transport protein (MFS superfamily)	6.43672	1.46232e-19	6.41379	2.76482e-28	11.2988	3.15108e-14	1.19849	0.378941	1.02159	0.945465	1.77883	0.086689	-5.34316	1.52621e-11	1.65642	0.130692	-5.61895	4.44848e-11	-9.7862	3.85197e-13	3673.5	575.089	561.964	323.595	3102.57	4	Carbohydrate transport and metabolism
CH1034_300263	yhbC	conserved hypothetical protein	12.6556	3.7067e-10	4.52879	1.0867e-05	6.87305	1.11791e-06	-1.24864	0.378207	-2.727	6.08646e-11	-1.81704	0.0594381	-15.6966	4.39041e-20	1.42128	0.328195	-5.92864	2.40611e-11	-8.89564	1.87278e-12	35672.8	2836.94	7721.6	5170.23	44987.7	4	Function unknown
CH1034_210023	mdtJ	multidrug efflux system transporter	23.3056	1.58106e-46	55.8222	2.44953e-98	76.0012	1.05312e-34	1.61758	0.0177051	2.46149	1.6148e-07	3.31268	6.49825e-05	-14.3168	3.44337e-09	1.28023	0.498889	-36.2242	4.87927e-12	-48.9623	2.72687e-12	16090.2	695.105	282.271	210.596	10057.8	4	Inorganic ion transport and metabolism
CH1034_80022		protein of unknown function	41.3944	2.78486e-07	122.537	1.47938e-09	18.299	5.97425e-05	1.36039	0.549326	3.04596	0.00429404	-2.24932	0.386226	-30.2223	4.9039e-20	-7.08466	0.0853603	-94.6677	3.41128e-26	-13.8335	4.33139e-12	4061.52	98.6359	32.4132	220.926	3014.74	4	Function unknown
CH1034_380003	intB	putative integrase; KpLE2 phage-like element	28.5941	0.000182574	20.5701	0.000617566	15.0919	0.00273361	-1.7764	0.137634	-1.35285	0.0782689	-1.87337	0.0502079	-50.3469	2.85074e-17	-1.4566	0.246623	-38.3049	7.43773e-15	-27.697	5.66578e-12	9253.48	325.916	440.253	611.17	16583	4	Replication, recombination and repair
CH1034_240085		ABC transporter (Iron,B12,siderophore,hemin) , ATP-binding component	3.31077	0.0171522	1.53815	0.328027	6.69188	0.00153597	-1.16808	0.578595	-2.09509	0.000650304	2.04813	0.204705	-3.83704	1.71359e-11	4.06395	2.03213e-06	-1.88511	0.000181046	-8.08141	3.46385e-11	960.537	293.281	612.044	143.189	1132.91	4	Coenzyme transport and metabolism
CH1034_210024	mdtI	multidrug efflux system transporter	11.2039	6.54295e-30	52.7782	2.00062e-91	43.4525	6.71711e-28	-1.37774	0.352267	4.84016	1.01686e-17	3.9285	8.8583e-06	-15.3344	5.5049e-08	-1.28836	0.696292	-76.2871	1.07137e-12	-62.1916	5.76924e-11	4553.8	409.051	84.4864	104.204	6341.54	4	Inorganic ion transport and metabolism
CH1034_280078	proX	glycine betaine transporter subunit ; periplasmic-binding component of ABC superfamily	9.14146	2.01484e-26	2.01125	1.49456e-05	5.68639	9.29076e-09	-1.16608	0.522452	-4.43696	6.94571e-22	-1.57371	0.214276	-10.6129	2.35148e-30	2.63169	0.000592831	-2.46358	1.06472e-08	-6.94097	1.42412e-10	10514.6	1158.86	5130.67	1841.68	12407.3	4	Amino acid transport and metabolism
CH1034_300279	yhbE	Permease of the drug/metabolite transporter (DMT) superfamily	6.91755	0.00018728	2.72042	0.0214247	3.87046	0.00669358	-1.75098	0.0230595	-2.4781	3.75716e-09	-1.75991	0.0851068	-12.0286	6.4116e-30	1.32755	0.405243	-4.9988	1.68075e-16	-7.0349	1.847e-10	8817.82	1284.16	3176.31	2271.49	15593.6	4	Amino acid transport and metabolism
CH1034_240084		Iron compound ABC superfamily ATP binding cassette transporter, binding protein	3.33869	3.4578e-05	1.43343	0.102182	4.65876	1.79844e-06	-1.52821	0.0375029	-2.26896	1.29807e-06	1.4153	0.480757	-5.06816	1.02405e-15	3.03542	0.000245459	-2.29907	4.96266e-07	-7.37348	1.87835e-10	808.325	244.6	552.998	172.974	1247.92	4	Inorganic ion transport and metabolism
CH1034_330031	yhdT	conserved hypothetical protein; putative inner membrane protein	12.9147	6.63383e-11	4.04834	1.44934e-05	6.16936	7.23079e-07	-1.14764	0.583772	-3.11058	7.11119e-08	-2.05925	0.0486659	-14.7266	9.09638e-19	1.42286	0.325972	-4.87552	1.41028e-09	-7.36493	2.71635e-10	558.088	43.5333	135.138	90.1617	647.399	4	Function unknown
CH1034_10053	rnpA	protein C5 component of RNase P	8.14026	1.70574e-07	3.61876	0.000215318	7.21703	2.53865e-06	1.21158	0.556606	-2.19253	1.7342e-07	-1.11107	0.832809	-6.67733	2.41974e-21	1.87522	0.0379673	-3.13618	6.64677e-13	-6.1901	1.79512e-09	22555.4	2791.92	6108.24	3113.4	18809	4	Translation, ribosomal structure and biogenesis
CH1034_280013		putative iron-regulated membrane protein	4.88333	0.000226408	10.3921	5.48311e-06	9.52453	6.82501e-06	1.52702	0.184334	2.18055	0.000161406	1.98706	0.0422108	-3.18821	2.41946e-08	-1.16112	0.824939	-7.15404	2.48826e-25	-6.52277	2.79818e-09	742.889	153.399	70.2063	77.5729	493.107	4	Function unknown
CH1034_20060	cpxP	periplasmic protein combats stress	9.14373	1.02696e-26	25.2967	7.61154e-73	3.72066	5.48361e-05	-1.95318	0.00372368	2.83371	2.17752e-11	-2.43551	0.138409	-17.7611	3.58609e-19	-7.26966	0.00959754	-51.8153	6.04955e-27	-7.4944	4.45809e-09	23327.7	2569.8	904.652	6241.33	46074.4	4	Cell motility
CH1034_240269	ftsI	transpeptidase involved in septal peptidoglycan synthesis (penicillin-binding protein 3)	2.67092	2.22765e-06	3.3862	1.17796e-12	3.77997	3.04814e-05	-1.51743	0.0451124	1.29885	0.123618	1.43631	0.32899	-4.03851	4.26525e-12	1.04199	0.952408	-5.40395	1.5914e-16	-5.95649	9.13525e-09	983.338	370.585	284.798	259.033	1509.62	4	Cell wall/membrane/envelope biogenesis
CH1034_340044	rpsJ	30S ribosomal protein S10	21.1461	0.000417935	1.83951	0.309126	4.23817	0.0525296	-1.26532	0.477319	-11.1894	5.97211e-43	-4.90611	1.00015e-07	-26.5518	6.43906e-51	2.1354	0.0103306	-2.44299	1.41493e-08	-5.56642	1.34753e-08	123430	5873.24	65741	29076.1	157631	4	Translation, ribosomal structure and biogenesis
CH1034_230119	asr	acid shock-inducible periplasmic protein	2.20605	0.000641136	8.24297	2.11617e-12	6.3488	5.28066e-08	1.02011	1	3.82908	6.53109e-09	2.92382	0.00172357	-2.15165	0.000543787	-1.39058	0.512322	-8.48294	7.41739e-16	-6.47542	1.85273e-08	236.592	107.845	28.1216	37.0857	234.316	4	Function unknown
CH1034_230083	rsxD	putative inner membrane oxidoreductase	6.30761	3.92453e-19	4.03804	5.98173e-17	6.97081	4.55951e-10	1.30685	0.20496	-1.52236	0.00695479	1.12264	0.779938	-4.80241	4.34407e-15	1.62061	0.124645	-3.24711	6.2449e-13	-5.54846	1.95914e-08	3427.65	548.15	832.586	489.609	2653.72	4	Energy production and conversion
CH1034_130138	proY	proline transporter	4.34974	5.9959e-07	3.37119	8.07238e-06	2.92947	0.000610628	-1.73741	0.0118944	-1.25897	0.203441	-1.46222	0.292158	-7.50698	2.27941e-17	-1.22649	0.555287	-6.1418	8.22836e-15	-5.29	4.06204e-08	3196.78	740.122	930.211	1087.42	5613.15	4	Amino acid transport and metabolism
CH1034_280205	sdaC	putative serine transporter	34.7558	2.43251e-08	4.82256	0.00154454	6.00721	0.00143817	1.13819	0.803918	-7.0229	6.29907e-28	-5.72388	0.000451555	-30.3222	6.49323e-51	1.17018	0.756116	-4.44597	6.81955e-20	-5.45017	4.30484e-08	2756.6	79.8858	560.158	457.343	2445.21	4	Amino acid transport and metabolism
CH1034_120098	speD	S-adenosylmethionine decarboxylase	3.53175	0.00438606	1.96426	0.0853824	3.57154	0.00887117	-1.45043	0.10136	-1.75229	0.000367572	1.02459	0.976483	-5.09445	3.12176e-16	1.6983	0.111873	-2.99477	4.86051e-12	-5.35871	4.41833e-08	4064.07	1159.61	2028.02	1134.57	5954.76	4	Amino acid transport and metabolism
CH1034_180098	puuA	gamma-Glu-putrescine synthase	1.32414	0.426809	13.7215	3.54433e-28	5.5629	7.58252e-08	1.0342	0.832285	10.6121	0.00349905	4.24799	0.0828482	-1.2777	0.550122	-2.62419	0.026254	-13.9716	1.76995e-16	-5.56525	5.30292e-08	1412.91	1077.54	101.076	252.595	1384.34	4	Amino acid transport and metabolism
CH1034_280065	stpA	DNA binding protein, nucleoid-associated	7.96401	2.4828e-22	7.52801	7.05199e-29	5.96683	1.31013e-08	1.16587	0.521614	-1.03208	0.852563	-1.3162	0.583696	-6.79967	2.78591e-13	-1.33739	0.550805	-6.78465	4.10545e-12	-5.32135	5.30292e-08	1509.46	190.762	196.521	251.654	1309.4	4	General function prediction only
CH1034_270053	hscB	DnaJ-like molecular chaperone specific for IscU	4.37758	3.25174e-13	1.50889	0.0141566	3.67089	2.04342e-05	-1.31176	0.19666	-2.83368	1.42739e-11	-1.17095	0.724614	-5.72564	1.79166e-14	2.27595	0.00528922	-2.08252	0.000101771	-5.02401	7.80077e-08	4300.22	989.484	2795.59	1166.22	5707.58	4	Posttranslational modification, protein turnover, chaperones
CH1034_190044	yeaS	putative neutral amino-acid efflux system	6.11704	4.62097e-19	3.35281	1.72364e-13	7.09329	2.61123e-10	1.45372	0.0708993	-1.77986	0.000110681	1.17889	0.690575	-4.18319	2.56282e-13	1.98123	0.0230032	-2.41895	1.04572e-07	-5.07786	7.89945e-08	8279.74	1364.69	2422.66	1162.5	5755.95	4	Amino acid transport and metabolism
CH1034_230067	qumA	putative quinate dehydrogenase (quinone)	2.66897	0.0227337	2.7185	0.0240303	3.17771	0.0164618	-1.7707	0.0607153	1.0459	0.840552	1.21241	0.594118	-4.68449	5.02631e-08	1.08588	0.778829	-5.0407	4.07732e-08	-5.85278	1.15658e-07	2132.15	805.391	768.281	669.189	3805.62	4	Carbohydrate transport and metabolism
CH1034_160045	mrdA	transpeptidase involved in peptidoglycan synthesis (penicillin-binding protein 2)	5.39498	2.36881e-16	2.19267	2.82221e-06	3.89863	1.34628e-05	-1.21465	0.354595	-2.39815	1.17728e-08	-1.36463	0.390133	-6.51369	1.34496e-20	1.67106	0.109268	-2.79554	1.2047e-10	-4.91414	1.66942e-07	5665.82	1058.33	2533.74	1447.08	6954.22	4	Cell wall/membrane/envelope biogenesis
CH1034_250326	yfcJ	putative transporter; UPF0226 family	6.19014	2.87484e-06	4.03056	0.000108387	6.68207	5.49188e-06	1.39635	0.295513	-1.49608	0.0131318	1.09506	0.823745	-4.40327	1.53315e-13	1.55207	0.178758	-3.02976	2.42129e-09	-4.96492	1.69333e-07	3262.42	530.993	793.081	486.43	2360.08	4	Amino acid transport and metabolism
CH1034_10049	recF	gap repair protein	3.08046	2.39866e-08	1.91901	0.000101037	2.92991	0.000687255	-1.72031	0.0166168	-1.56542	0.0036399	-1.03876	0.926793	-5.26452	1.89029e-10	1.44095	0.299366	-3.46195	4.19385e-07	-5.22339	1.776e-07	5326.11	1742.55	2722.46	1809.84	9263.31	4	Replication, recombination and repair
CH1034_120079	hofB	putative protein transport with triphosphate hydrolase domain	4.24832	4.24278e-06	3.53553	1.33229e-05	4.83344	0.000116918	-1.4707	0.138379	-1.17185	0.725918	1.15399	0.886398	-6.22232	2.6794e-10	1.27876	0.737671	-5.46943	1.14761e-09	-7.38033	1.87798e-07	55.9596	13.2626	15.5115	11.5298	83.2703	4	Cell motility
CH1034_250257	yfaE	putative 2Fe-2S cluster-containing protein; putative oxidoreductase subunit	2.0245	0.000636344	4.70086	1.01973e-19	5.89308	2.10661e-08	1.21283	0.384005	2.38196	2.31652e-07	2.94797	0.000449156	-1.66028	0.0131052	1.17821	0.702837	-4.07129	1.16287e-16	-5.03628	1.87798e-07	1680.94	836.228	350.764	284.099	1402.23	4	Energy production and conversion
CH1034_220039		conserved protein of unknown function	5.15695	1.36013e-15	7.65379	6.16246e-33	7.16053	6.26673e-10	1.52461	0.0449664	1.51965	0.00939851	1.40462	0.377334	-3.37246	1.45631e-06	-1.13578	0.669758	-5.2819	1.27846e-08	-4.86493	3.39542e-07	3200.91	624.899	410.104	444.669	2124.63	4	Transcription
CH1034_130301		protein of unknown function	8.17785	0.00130975	16.4487	9.49233e-05	16.636	0.000304249	-1.19998	0.655256	2.0479	0.192065	2.05363	0.336921	-9.74992	3.64135e-06	-1.03949	0.915314	-20.6523	8.88608e-08	-20.6313	3.72124e-07	87.8144	10.8264	5.24665	5.25639	106.526	4	Function unknown
CH1034_250344		conserved protein of unknown function	6.0829	1.67683e-05	4.35689	0.000254591	5.0138	0.000158766	-1.45808	0.224671	-1.3604	0.243869	-1.19256	0.78398	-8.80271	5.54331e-09	1.07523	0.830177	-6.65801	3.01407e-07	-7.61637	4.37924e-07	215.174	35.5833	48.3624	42.7488	316.666	4	Function unknown
CH1034_250221	yeiU	undecaprenyl pyrophosphate phosphatase	5.03106	9.59499e-08	2.33494	0.00103261	3.13021	0.00039079	-1.44343	0.0624548	-2.09911	9.17313e-07	-1.58651	0.154474	-7.22888	1.17887e-22	1.25472	0.538675	-3.54628	3.07378e-13	-4.67867	4.54068e-07	7398.37	1481.81	3105.06	2354.75	10796.8	4	Lipid transport and metabolism
CH1034_360078	rpmB	50S ribosomal protein L28	8.86054	1.86677e-06	1.95896	0.050275	4.00331	0.00116785	-1.08896	0.681574	-4.40957	1.18963e-22	-2.18012	0.0111021	-9.5908	1.15613e-28	1.90606	0.0359102	-2.23993	3.54098e-07	-4.52237	6.12245e-07	80830.7	9190.63	40439.3	20129.8	88894	4	Translation, ribosomal structure and biogenesis
CH1034_330022	mreD	cell wall structural complex MreBCD transmembrane component MreD	4.88334	1.37434e-08	2.9899	1.2711e-05	5.23425	1.68373e-07	1.18895	0.488736	-1.59179	0.00255356	1.08474	0.870823	-4.08111	1.09069e-12	1.64628	0.131769	-2.63895	1.57611e-09	-4.55599	7.27235e-07	5155.52	1063.57	1690.44	981.136	4380.17	4	Cell wall/membrane/envelope biogenesis
CH1034_280015	rplS	50S ribosomal protein L19	8.54223	9.5151e-05	1.57531	0.26308	3.71048	0.00983257	-1.12345	0.63214	-5.28475	3.04679e-27	-2.26294	0.00938088	-9.5326	2.63059e-28	2.18665	0.0079976	-1.85741	9.62087e-05	-4.33163	1.09083e-06	73123.9	8618.84	45495.4	19660.5	82935.5	4	Translation, ribosomal structure and biogenesis
CH1034_160014		conserved membrane protein of unknown function	3.94112	8.74328e-12	1.05256	0.724182	2.76774	0.000828508	-1.48251	0.0581211	-3.65421	1.36281e-11	-1.39856	0.49435	-5.80605	5.21069e-14	2.46761	0.00223158	-1.63557	0.00169387	-4.2744	1.1543e-06	2404.23	616.45	2242.1	864.958	3598.8	4	Carbohydrate transport and metabolism
CH1034_120080	ppdD	putative major pilin subunit	26.3985	2.24402e-21	4.34388	6.82782e-10	7.98669	2.31672e-08	1.36354	0.229326	-5.9309	9.77793e-05	-3.24213	0.0697954	-19.2744	4.9973e-17	1.71335	0.321381	-3.34684	2.59441e-06	-6.11096	1.54946e-06	103.307	3.94209	23.3477	12.8852	76.6137	4	Cell motility
CH1034_130068		protein of unknown function	23.6319	2.04125e-05	13.6083	0.000187724	11.3301	0.000903982	1.29197	0.672265	-1.69841	0.434491	-2.06663	0.417136	-18.2368	2.06622e-09	-1.26859	0.725371	-11.0852	2.2875e-07	-9.05169	1.64207e-06	115.318	4.91898	8.30506	10.1323	90.2052	4	Replication, recombination and repair
CH1034_180144	yceK	putative lipoprotein	4.63555	1.44144e-12	5.84444	2.40293e-21	5.11202	5.61845e-07	1.15629	0.57182	1.29413	0.258191	1.11616	0.84714	-3.99265	5.04026e-11	-1.21876	0.624426	-5.31819	1.6298e-19	-4.57465	1.67469e-06	568.017	123.448	95.265	110.649	496.63	4	Function unknown
CH1034_360034		conserved protein of unknown function	3.61733	1.29619e-10	5.23212	9.61028e-24	4.16805	4.33173e-06	1.00603	0.967492	1.48153	0.0112565	1.1708	0.712185	-3.57909	7.85342e-11	-1.34766	0.378189	-5.46046	8.97685e-16	-4.30914	1.72231e-06	14372.2	3998.85	2694.85	3434.01	14453.1	4	General function prediction only
CH1034_140066	pheP	phenylalanine transporter	10.5562	1.45685e-07	3.40654	0.000868395	5.81583	5.48361e-05	1.39729	0.299881	-3.01922	4.7727e-12	-1.78995	0.0723323	-7.51565	7.91335e-23	1.59444	0.161563	-2.56329	5.02162e-09	-4.30958	1.74226e-06	3458.99	330.216	995.341	592.971	2500.27	4	Amino acid transport and metabolism
CH1034_360120		conserved protein of unknown function	6.28512	1.54103e-06	3.99119	6.91129e-05	4.60477	5.33805e-05	-1.02716	0.910372	-1.5344	0.0770466	-1.34184	0.517947	-6.4142	1.39182e-08	1.0731	0.874131	-4.30505	3.27703e-06	-4.92073	1.79678e-06	310.906	49.8522	76.3685	67.32	323.022	4	Function unknown
CH1034_120088	pdhR	DNA-binding transcriptional dual regulator	13.9889	3.54261e-08	3.13134	0.00472665	4.20634	0.000880226	1.01135	0.977321	-4.34651	4.91149e-06	-3.28437	5.59649e-05	-13.7333	1.24879e-20	1.25547	0.471081	-3.24977	2.8507e-06	-4.30473	1.88238e-06	28142.5	2025.39	8801.34	6668.97	28108.8	4	Transcription
CH1034_280206	sdaB	L-serine deaminase II	4.26183	0.000647037	2.9996	0.00541091	3.27006	0.00814816	-1.26227	0.321051	-1.38439	0.100894	-1.28608	0.541079	-5.34389	2.08471e-15	1.02459	0.971131	-3.97443	2.39675e-15	-4.27825	2.84254e-06	518.92	122.618	169.524	158.115	661.483	4	Amino acid transport and metabolism
CH1034_280326	yqeG	putative transporter	3.94829	1.16491e-05	3.54693	3.00208e-05	2.53357	0.0063873	-1.63376	0.0152589	-1.08583	0.779677	-1.53878	0.226016	-6.41286	1.81992e-18	-1.48803	0.227824	-6.08431	1.08653e-24	-4.28722	2.95706e-06	443.302	113.163	122.56	174.291	731.837	4	Amino acid transport and metabolism
CH1034_240196		conserved exported protein of unknown function	3.5329	5.23598e-06	2.63024	0.000159436	5.60817	3.26857e-07	1.2485	0.443061	-1.30867	0.227575	1.61663	0.216654	-2.81038	0.000131269	1.98393	0.054236	-2.21005	0.0020403	-4.68121	3.32978e-06	222.998	63.6531	83.0691	39.6127	180.458	4	Function unknown
CH1034_160015		putative ABC-type sugar transport system permease component	9.42192	3.9789e-25	1.99317	5.0617e-05	5.40826	5.52077e-08	1.39153	0.133374	-4.60292	4.23961e-22	-1.71402	0.194436	-6.72377	3.31252e-21	2.54249	0.00132109	-1.50267	0.0154356	-4.03741	3.66269e-06	4337.08	465.43	2133.69	798.854	3146.48	4	Carbohydrate transport and metabolism
CH1034_180172	pabC	4-amino-4-deoxychorismate lyase component of para-aminobenzoate synthase multienzyme complex	3.91564	2.80493e-11	2.13791	4.38099e-06	3.04006	0.00047207	-1.29098	0.235025	-1.7884	0.000412877	-1.26977	0.5022	-5.02638	9.52219e-16	1.33114	0.463042	-2.89464	9.67372e-11	-4.0732	4.95469e-06	1678.49	431.848	770.342	549.788	2190.25	4	Amino acid transport and metabolism
CH1034_330023	mreC	cell wall structural complex MreBCD transmembrane component MreC	4.18002	1.42971e-12	1.86044	0.000171982	3.19646	0.000234136	-1.21209	0.371482	-2.19183	2.7594e-07	-1.2922	0.527408	-5.03849	3.12176e-16	1.61945	0.157049	-2.36649	4.71504e-08	-4.01133	5.2853e-06	8937.05	2154.29	4712.82	2783.41	10945.8	4	Cell wall/membrane/envelope biogenesis
CH1034_50006	rplL	50S ribosomal protein L7/L12	5.75725	0.00062373	1.03932	1	2.44663	0.0599645	-1.5326	0.0487489	-5.3998	3.55054e-28	-2.31095	0.00688506	-8.77022	8.63291e-27	2.18093	0.00772706	-1.67282	0.00131964	-3.89896	5.60575e-06	101716	17798.9	95913.4	41478.5	157391	4	Translation, ribosomal structure and biogenesis
CH1034_80055	rpsF	30S ribosomal protein S6	11.7263	0.00275507	2.04827	0.245352	3.31295	0.103426	-1.15714	0.650422	-5.57472	1.4997e-28	-3.48851	2.7401e-05	-13.4709	1.50975e-35	1.50187	0.220107	-2.48839	6.40879e-09	-3.96801	5.64271e-06	96628.2	8294.04	46214.3	29112.2	112834	4	Translation, ribosomal structure and biogenesis
CH1034_390069		protein of unknown function	5.75329	1.27329e-06	3.77431	2.47064e-05	6.83676	1.19911e-05	1.00753	1	-1.48704	0.523941	1.20906	0.805754	-5.67183	7.67855e-07	1.69697	0.466239	-3.92686	2.47539e-05	-7.07334	5.80033e-06	44.5409	7.78427	11.5766	6.48901	44.6764	4	Function unknown
CH1034_180128		protein of unknown function	30.6708	0.00459131	15.2081	0.0164523	8.26373	0.0583483	1.30173	0.794625	-1.96095	0.536014	-3.67631	0.262293	-23.3842	4.83522e-14	-1.94393	0.479867	-12.2777	1.19719e-11	-6.54065	6.36237e-06	65.7701	2.16371	4.23227	7.93071	50.9097	4	Function unknown
CH1034_180056	ycbZ	putative ATP-dependent protease	3.17245	1.04513e-08	1.37354	0.0630576	2.33902	0.0068597	-1.59678	0.021802	-2.25444	1.2883e-07	-1.33576	0.433669	-5.03647	3.64571e-16	1.59855	0.147856	-2.30016	1.24191e-07	-3.88282	6.87506e-06	5292.05	1680.01	3779.85	2252.54	8538.44	4	Posttranslational modification, protein turnover, chaperones
CH1034_130286	int	Integrase	6.69121	0.00355506	1.24056	0.72261	3.27144	0.0534409	-1.13776	0.660706	-5.24843	9.55148e-26	-2.01193	0.0329289	-7.56452	6.42224e-23	2.45077	0.00193816	-1.48394	0.0214539	-3.86406	7.74776e-06	2876.83	433.234	2271.06	877.284	3305.56	4	Replication, recombination and repair
CH1034_270051	fdx	[2FE-2S] ferredoxin, electron carrer protein, believed to be involved in assembly of Fe-S clusters	4.89183	2.28397e-13	1.00649	0.972645	3.12395	0.000176497	-1.15087	0.50369	-4.74381	5.77458e-23	-1.53473	0.246706	-5.59949	9.59185e-18	2.89647	0.000177268	-1.21607	0.237277	-3.75574	8.11501e-06	2699.97	556.457	2631.7	861.227	3141.01	4	Energy production and conversion
CH1034_250111		conserved membrane protein of unknown function	6.80123	3.21116e-10	1.18508	0.672637	3.90998	1.10769e-05	1.10762	0.731651	-5.61394	0.00108211	-1.69961	0.472698	-6.12069	7.4199e-12	3.05851	0.0447535	-1.12444	0.768888	-3.70166	8.41136e-06	2600.87	384.663	2153.48	663.302	2376.01	4	General function prediction only
CH1034_10005	phnS	putative 2-aminoethylphosphonate-binding periplasmic protein	5.30222	9.21109e-10	5.775	8.20234e-12	4.71398	2.79759e-05	-1.00895	0.974792	1.12044	0.944917	-1.11576	0.874235	-5.31557	3.05089e-10	-1.29522	0.809872	-6.11912	3.17477e-12	-4.90515	9.68408e-06	107.402	20.4116	18.214	22.6742	109.49	4	Inorganic ion transport and metabolism
CH1034_300317	rpsI	30S ribosomal protein S9	7.12477	0.00177181	1.47989	0.432	2.59282	0.094545	-1.42301	0.18633	-4.68786	4.19685e-24	-2.70782	0.000968881	-10.0652	1.97205e-29	1.62859	0.123572	-2.21017	6.14515e-07	-3.82149	9.86076e-06	80402.5	11364.3	53219.9	30935.3	115452	4	Translation, ribosomal structure and biogenesis
CH1034_370001		conserved protein of unknown function	19.0154	1.60423e-14	17.7892	2.39237e-13	5.81571	2.28429e-05	1.16386	0.637397	-1.04458	0.87705	-3.25851	0.355376	-16.3054	1.48778e-17	-3.21097	0.33673	-16.0871	6.34328e-16	-5.13471	1.38896e-05	4611.59	243.66	254.026	787.381	4005.91	4	Function unknown
CH1034_270056	iscS	cysteine desulfurase used in synthesis of Fe-S cluster (tRNA 4-thiouridine sulfurtransferase )	4.297	3.48774e-13	1.32195	0.08829	2.59904	0.00203696	-1.35336	0.157759	-3.17651	2.87796e-14	-1.62564	0.138625	-5.80434	8.44313e-12	1.83642	0.0531205	-1.88321	0.00218367	-3.66373	1.66478e-05	28202.9	6609.41	20931.3	10795.9	38628.9	4	Amino acid transport and metabolism
CH1034_250061		conserved protein of unknown function	3.07047	0.126928	6.81483	0.0307026	2.4492	0.256685	-1.5057	0.260694	2.28427	0.000108503	-1.23489	0.595544	-4.59211	3.65007e-13	-2.99832	0.00107881	-10.7987	4.94028e-21	-3.8192	1.68761e-05	400.848	131.656	57.5445	163.371	609.428	4	Transcription
CH1034_270059	suhB	inositol monophosphatase	9.41497	0.00369608	2.73907	0.118905	2.9926	0.13321	-1.193	0.577246	-3.3473	2.83798e-12	-3.11245	0.0198887	-11.1614	1.38804e-31	1.02636	0.985463	-3.43404	1.00895e-14	-3.68409	1.81329e-05	12558.8	1344.1	4490.39	4184.13	15120.6	4	Carbohydrate transport and metabolism
CH1034_60127		Transcriptional regulator, LuxR family	8.51798	3.6278e-18	2.36602	1.22936e-05	3.35586	0.000292375	-1.13154	0.59581	-3.50654	3.3778e-08	-2.50322	0.0127454	-9.58001	4.8762e-13	1.33043	0.465567	-2.81186	4.34642e-05	-3.94187	2.05739e-05	259.418	30.6804	107.465	76.9757	296.885	4	Transcription
CH1034_80021		conserved protein of unknown function	5.56924	4.96471e-05	5.08312	9.49233e-05	3.51989	0.00211195	-1.2697	0.383568	-1.06837	0.970183	-1.55958	0.41247	-7.0195	1.00464e-11	-1.5442	0.420752	-6.76726	5.66252e-11	-4.63573	2.1806e-05	72.5342	13.1208	13.988	20.5392	93.0143	4	Function unknown
CH1034_190115	ydjM	conserved hypothetical protein; putative inner membrane protein regulated by LexA	5.00244	1.75931e-14	5.677	5.81339e-23	5.95806	1.65528e-08	-1.39953	0.316711	1.16389	0.472241	1.21048	0.646915	-6.94902	1.08712e-05	-1.02036	0.994758	-8.32103	7.55321e-06	-8.67655	2.30815e-05	1029.81	207.456	177.886	172.125	1456.48	4	General function prediction only
CH1034_130063		protein of unknown function	18.6847	2.03797e-14	21.0058	4.58602e-15	20.4986	5.08634e-14	-1.1717	0.721072	1.15453	0.723548	1.11376	0.805754	-21.6972	7.71348e-06	-1.08782	0.968921	-25.762	9.68945e-06	-25.0003	2.40532e-05	952.388	51.3452	44.423	46.2594	1127.55	4	Function unknown
CH1034_280201	yqcC	conserved hypothetical protein	6.26563	2.00044e-05	3.52836	0.00124446	3.71093	0.0024043	1.04173	0.985092	-1.72771	0.00367432	-1.66923	0.140664	-5.97318	2.43597e-17	-1.01391	0.945295	-3.55698	1.59508e-13	-3.67918	3.01025e-05	790.235	127.117	219.378	212.186	765.469	4	Function unknown
CH1034_280018	rpsP	30S ribosomal protein S16	8.21297	1.85023e-06	1.83113	0.062413	3.56522	0.00162705	1.05457	0.936547	-4.37195	5.78025e-22	-2.26827	0.00839367	-7.73787	3.94694e-24	1.81716	0.0559178	-1.82248	0.000151774	-3.50835	3.04254e-05	41865.9	5135.41	22416	11708.6	40091.2	4	Translation, ribosomal structure and biogenesis
CH1034_300318	rplM	50S ribosomal protein L13	7.61632	0.00231671	1.44554	0.480978	2.51483	0.124873	-1.35923	0.29173	-5.13084	1.28096e-26	-2.98523	0.000244629	-10.2768	6.71712e-30	1.61687	0.135141	-2.06221	5.3981e-06	-3.53884	3.22075e-05	111692	14771.8	75699.9	44318.1	153240	4	Translation, ribosomal structure and biogenesis
CH1034_130289		conserved protein of unknown function	13.6784	5.71275e-09	6.31359	3.83422e-06	6.93177	4.61311e-06	1.26534	0.511061	-2.10608	0.206458	-1.94433	0.382109	-10.741	1.3597e-09	1.01655	0.995012	-5.24502	3.7758e-06	-5.68161	4.24732e-05	58.9329	4.33708	9.13503	8.47499	47.0806	4	Transcription
CH1034_190229		conserved exported protein of unknown function	2.61178	0.000386198	2.5612	0.000129212	5.14901	1.24821e-05	1.15712	0.625294	1.00209	1	2.01011	0.200494	-2.24684	0.00331275	1.88192	0.19002	-2.32143	0.00122567	-4.65305	4.24732e-05	75.2788	29.0015	28.8476	14.5606	65.8026	4	Function unknown
CH1034_400035		Gp49	3.46712	8.80377e-10	5.95592	2.22996e-19	3.5561	5.49502e-05	-1.88773	0.0675193	1.76069	0.000310929	1.04153	0.935302	-6.49517	7.43623e-06	-1.79651	0.064816	-11.7699	2.03094e-07	-6.97432	4.26566e-05	5243.46	1522.43	863.368	1469.22	9998.93	4	Function unknown
CH1034_270057	iscR	DNA-binding transcriptional repressor	7.20863	5.1745e-22	3.81817	1.5235e-13	4.5214	1.7026e-06	1.33446	0.164685	-1.84355	5.45499e-05	-1.57477	0.142803	-5.39096	2.25142e-13	1.10909	0.863015	-3.01227	1.55655e-07	-3.51072	5.04778e-05	22191	3099.7	5700.17	4880.92	16829.8	4	Transcription
CH1034_160016	rbsA	Ribose import ATP-binding protein RbsA 2	5.41708	1.05611e-16	-1.07031	0.710128	2.53321	0.00384278	-1.30668	0.19998	-5.65012	6.04977e-29	-2.11132	0.100634	-7.03898	2.46631e-22	2.54979	0.00202384	-1.28194	0.140499	-3.42543	5.45875e-05	5024.3	937.293	5275.1	1974.31	6629.71	4	Carbohydrate transport and metabolism
CH1034_120072	secA	preprotein translocase subunit, ATPase	3.95172	1.07514e-11	1.4143	0.0440796	2.4612	0.00354948	-1.29679	0.204437	-2.72579	3.86225e-11	-1.57561	0.192346	-5.0946	1.84176e-16	1.61958	0.115529	-1.92456	3.35834e-05	-3.32727	5.46326e-05	24942.7	6360.26	17298.9	10100	32683.7	4	Intracellular trafficking, secretion, and vesicular transport
CH1034_120160	ispU	undecaprenyl pyrophosphate synthase	5.39264	1.25677e-16	1.96683	2.95017e-05	3.2524	0.000145561	1.00553	0.998259	-2.67789	1.41941e-10	-1.63228	0.138764	-5.33304	2.96962e-17	1.54928	0.19002	-2.0516	3.7758e-06	-3.36329	5.71901e-05	14495.7	2706.68	7231.22	4438.98	14569.5	4	Lipid transport and metabolism
CH1034_260025	cysW	sulfate/thiosulfate transporter subunit ; membrane component of ABC superfamily	6.96042	5.12223e-21	1.33838	0.0717545	2.36798	0.00705474	-1.39124	0.119894	-5.0804	1.20387e-22	-2.90417	0.0236861	-9.63726	2.60417e-28	1.66915	0.139054	-1.95365	1.73956e-05	-3.41501	5.78547e-05	10831.1	1565.73	7942.58	4550.08	15233.1	4	Inorganic ion transport and metabolism
CH1034_350107	rpoH	RNA polymerase, sigma 32 (sigma H) factor	5.45448	4.67071e-17	7.34721	3.86532e-33	3.9928	1.37605e-05	1.09202	0.693804	1.37995	0.039948	-1.35139	0.371264	-4.9643	1.50291e-08	-1.96306	0.0539767	-7.05056	3.28771e-10	-3.78034	6.91318e-05	83514.1	15414.3	11151.1	20820.3	77285.7	4	Transcription
CH1034_280335	mrkB	Chaperone protein MrkB	5.06436	5.45233e-11	2.34433	3.32585e-05	2.26314	0.0148658	-1.4405	0.0649117	-2.10528	2.07697e-06	-2.21136	0.0119711	-7.25553	1.27546e-22	-1.10535	0.761829	-3.54721	2.09068e-15	-3.37272	7.85455e-05	16675.5	3314.67	6971.64	7336.35	24267.5	4	Cell motility
CH1034_160197	rhlE	RNA helicase	7.12442	2.69408e-14	2.50514	5.2516e-06	4.38335	2.21719e-06	-1.97894	0.086982	-2.77301	4.6932e-11	-1.60218	0.160319	-13.9754	5.82143e-07	1.64377	0.127942	-5.18641	0.000426317	-9.00624	7.92842e-05	5364.2	759.11	2100.14	1219.07	10719.8	4	Translation, ribosomal structure and biogenesis
CH1034_130290		conserved protein of unknown function	7.97549	1.92865e-07	7.1519	4.96175e-07	3.54097	0.00417424	-1.35364	0.31118	-1.08104	0.868245	-2.2176	0.240474	-10.7433	1.87451e-10	-2.18302	0.377698	-10.2031	1.6845e-08	-4.98047	9.11589e-05	37.3435	4.70951	5.10437	10.5112	51.1593	4	Function unknown
CH1034_300222	yqjF	putative quinol oxidase subunit	3.58245	3.70667e-08	3.44146	2.092e-09	3.91481	5.39476e-05	-1.56125	0.189831	-1.01647	0.883388	1.10772	0.887718	-5.58843	9.45015e-05	1.0652	0.90351	-5.65877	0.000224654	-6.33414	9.57042e-05	193.604	54.3532	55.1727	49.1969	305.242	4	Function unknown
CH1034_230004		conserved exported protein of unknown function	2.80611	0.00507428	8.38403	6.58416e-06	7.31197	2.78147e-05	1.13197	0.653319	3.05077	0.0506054	2.64098	0.151617	-2.47092	0.00943163	-1.21801	0.881693	-7.76919	1.82895e-06	-6.70747	0.000102954	33.2642	11.9565	3.90181	4.526	29.7686	4	Carbohydrate transport and metabolism
CH1034_50003	rplK	50S ribosomal protein L11	5.30294	3.00251e-05	1.38433	0.293679	2.45786	0.013874	-1.25743	0.238105	-3.7331	4.00465e-18	-2.1229	0.0163557	-6.62902	3.91592e-21	1.65108	0.109462	-1.82841	0.000160669	-3.20875	0.000114459	89777.3	17049.3	63566	36422.2	114014	4	Translation, ribosomal structure and biogenesis
CH1034_150031	fepC	iron-enterobactin transporter subunit ; ATP-binding component of ABC superfamily	4.46867	2.44264e-13	1.67486	0.00277701	5.76439	1.59707e-08	-1.36921	0.396834	-2.60544	0.000112359	1.31951	0.77362	-6.07224	0.000141382	3.1786	5.43875e-05	-2.39857	0.0254845	-8.2583	0.000123392	937.417	211.867	549.303	162.134	1296.32	4	Coenzyme transport and metabolism
CH1034_60111	proP	proline/glycine betaine transporter	9.53317	1.53343e-27	5.37176	6.56398e-25	4.85977	4.29321e-07	1.55941	0.029779	-1.73338	0.000335486	-1.93465	0.0299834	-6.08574	1.06524e-19	-1.1821	0.586081	-3.61637	2.974e-16	-3.2326	0.000136774	84117.2	8885.32	15367.1	17235.3	54549.5	4	Amino acid transport and metabolism
CH1034_240205	rluA	Ribosomal large subunit pseudouridine synthase A	2.77661	7.22458e-06	3.82092	6.40936e-11	5.45029	3.85979e-07	-1.08263	0.806202	1.41147	0.17581	1.99555	0.0582365	-2.98368	0.0024391	1.33917	0.452919	-4.33185	0.000420271	-6.14724	0.000139002	219.003	79.4628	56.178	39.9953	239.414	4	Translation, ribosomal structure and biogenesis
CH1034_360089		putative acetyltransferase	7.6518	1.28779e-15	1.85879	0.00247033	4.1931	1.37326e-05	-1.02113	0.940978	-4.01545	3.61689e-09	-1.78908	0.204319	-7.76077	2.51584e-07	2.10817	0.0277095	-1.98903	0.0234653	-4.47873	0.000161823	192.84	25.3646	101.697	45.779	198.963	4	General function prediction only
CH1034_190241		conserved exported protein of unknown function	7.77623	0.000530745	5.29625	0.00184738	7.28822	0.00162705	-1.00434	0.94095	-1.43301	0.763192	-1.06273	1	-7.7647	8.35032e-06	1.29282	0.936004	-5.57934	0.000110903	-7.50868	0.000170988	24.7922	3.19399	4.5838	3.38508	25.1259	4	Function unknown
CH1034_80004		putative transcriptional regulatory protein	6.30425	5.04776e-11	3.76978	3.39524e-08	3.97926	0.000133813	1.10358	0.754124	-1.63337	0.152418	-1.56193	0.367201	-5.68607	3.28363e-10	-1.00954	1	-3.58386	2.61092e-07	-3.74637	0.000214993	103.331	16.492	26.8725	25.8262	94.5822	4	Transcription
CH1034_300282	rplU	50S ribosomal protein L21	6.67773	3.38607e-09	2.22253	0.00151852	4.03544	8.33328e-06	1.38696	0.16849	-2.93253	1.0838e-12	-1.62901	0.134314	-4.78807	1.42952e-15	1.69563	0.0990155	-1.68193	0.00094853	-3.02169	0.000253025	85693.8	12926.1	37806	21160.4	62393.7	4	Translation, ribosomal structure and biogenesis
CH1034_120155	rpsB	30S ribosomal protein S2	4.5699	0.00102549	1.25648	0.555781	2.1503	0.070909	-1.33099	0.208311	-3.5449	1.0868e-16	-2.09148	0.0197933	-6.04101	2.22637e-19	1.59194	0.144506	-1.75465	0.000391933	-2.97076	0.000327055	123392	27184.7	96246.9	57222.8	165770	4	Translation, ribosomal structure and biogenesis
CH1034_180151	dinI	DNA damage-inducible protein I	13.4188	2.19116e-25	4.6174	9.34566e-14	4.65721	1.88732e-06	1.55901	0.0377624	-2.83408	2.64487e-10	-2.85629	0.0979712	-8.55846	6.76438e-25	-1.05175	0.861334	-3.10919	3.80847e-12	-3.08094	0.000371981	2919.48	219.112	619.965	624.081	1892.46	4	Function unknown
CH1034_110135		conserved protein of unknown function	5.72455	1.90421e-07	2.9775	0.000222576	3.26588	0.00235891	-1.10134	0.721318	-1.87421	0.110346	-1.7279	0.304669	-6.26214	3.0783e-08	1.02839	1	-3.44064	4.80906e-05	-3.73454	0.00039145	66.5092	11.7052	21.888	20.2821	74.0132	4	Function unknown
CH1034_20038		Azaleucine resistance protein AzlC	13.2473	3.77996e-28	3.24899	7.43393e-11	6.16135	3.03621e-08	-1.53879	0.311306	-3.9787	2.43244e-11	-2.124	0.0293883	-20.2319	1.87307e-06	1.77235	0.115529	-5.22972	0.00232778	-9.8195	0.000476057	512.425	38.9204	154.609	82.7645	795.868	4	Amino acid transport and metabolism
CH1034_300025	endA	DNA-specific endonuclease I	6.04888	0.00277469	1.1376	0.847119	2.31664	0.127036	-1.2148	0.475053	-5.17849	1.10436e-22	-2.57516	0.00266912	-7.30154	2.52686e-21	1.90062	0.0431877	-1.45167	0.0310742	-2.91206	0.000528101	855.261	142.454	736.574	368.25	1048.3	4	Replication, recombination and repair
CH1034_150032	fepG	iron-enterobactin transporter subunit ; membrane component of ABC superfamily	6.28676	7.66221e-17	2.21165	6.12543e-06	7.4845	3.26682e-10	-1.736	0.286232	-2.77705	3.03644e-07	1.21767	0.800736	-10.8248	0.000279257	3.13966	0.000257313	-4.01059	0.0155348	-13.6062	0.000530051	412.758	66.3043	183.277	54.9501	723.628	4	Inorganic ion transport and metabolism
CH1034_360088		conserved protein of unknown function	10.0134	1.39639e-11	2.74977	0.000156892	6.54596	2.59471e-06	-1.1147	0.79803	-3.55987	0.00201509	-1.50237	0.610714	-11.0935	3.31529e-05	2.23104	0.123099	-3.21154	0.0138421	-7.62165	0.00062568	63.3236	6.36681	22.5885	9.63553	71.4136	4	Cell wall/membrane/envelope biogenesis
CH1034_220239		Bacterial alpha-L-rhamnosidase family	13.5523	2.75399e-12	6.43917	1.9589e-08	7.24315	3.18837e-08	-1.80867	0.244258	-2.05275	0.000212282	-1.8415	0.0812651	-24.2807	1.46904e-05	1.05281	0.906519	-12.1753	0.000429238	-13.6271	0.000661895	1111.22	82.66	169.193	152.868	2029.62	4	Function unknown
CH1034_360091		putative carboxyvinyl-carboxyphosphonate phosphorylmutase	5.21364	1.30956e-09	3.12107	3.36706e-06	3.86154	3.25661e-05	-1.02902	0.91281	-1.62803	0.010448	-1.32944	0.462327	-5.32324	2.04006e-05	1.15482	0.705652	-3.36453	0.00115129	-4.12873	0.000719674	471.464	91.139	148.014	121.628	489.93	4	Carbohydrate transport and metabolism
CH1034_60086	gltP	glutamate:aspartate symport protein (DAACS family)	11.2397	3.5429e-13	2.00512	0.0031179	3.66145	3.35583e-05	1.37246	0.170221	-5.46141	6.44953e-28	-3.02001	0.000247201	-8.15183	5.86659e-25	1.70081	0.0866186	-1.53696	0.00945521	-2.77077	0.000791196	11898.7	1066.94	5818.22	3239.87	8763.57	4	Energy production and conversion
CH1034_250109	wcaJ	putative UDP-sugar lipid carrier transferase	8.05061	4.80589e-20	1.31877	0.189505	3.20865	0.000125223	1.24714	0.332416	-5.96564	1.28377e-09	-2.45731	0.0345272	-6.42491	1.16594e-20	2.25649	0.0100957	-1.10999	0.61895	-2.68869	0.000889487	11903.1	1489.13	8856.76	3698.4	9651.67	4	Cell wall/membrane/envelope biogenesis
CH1034_240192		conserved protein of unknown function	2.40131	0.0201066	7.18712	4.06316e-06	5.371	0.000541505	1.11198	0.811611	3.06572	0.0524079	2.27232	0.186296	-2.14851	0.04574	-1.41857	0.827727	-6.78272	3.44237e-05	-5.03326	0.00101462	27.6362	11.5827	3.77295	5.12155	25.1457	4	Function unknown
CH1034_200017		protein of unknown function	1.04113	0.907842	3.83137	3.02896e-05	7.19511	7.7855e-06	-1.62473	0.312587	3.77998	0.0123526	7.01172	0.0027103	-1.67583	0.276468	1.76348	0.397932	-6.51024	0.00429236	-12.1402	0.00102492	45.7735	44.3615	11.7035	6.33562	75.0362	4	Function unknown
CH1034_250316	cvpA	membrane protein required for colicin V production	24.8204	1.28085e-05	2.10943	0.140911	3.91394	0.0318519	1.45873	0.453752	-11.4647	2.69947e-52	-6.26934	4.16373e-09	-16.8979	8.34135e-41	1.73217	0.102636	-1.5179	0.00971243	-2.76878	0.00106893	42504.3	1725.15	19745	10832.4	29409.1	4	General function prediction only
CH1034_230088	ydgR	putative oligopeptide transporter	3.53501	7.52819e-10	2.28177	8.12547e-07	2.5931	0.00143735	-1.56665	0.201089	-1.51236	0.0125913	-1.33636	0.639461	-5.49688	7.24743e-05	1.06632	0.839402	-3.74239	0.00137402	-4.25159	0.0018793	1826.32	520.251	785.209	701.418	2891.94	4	Amino acid transport and metabolism
CH1034_280338	pecM	Protein PecM	2.77076	0.000627819	3.07382	0.000110957	5.30972	4.84598e-05	-1.12848	0.76078	1.14083	0.866239	1.94237	0.213509	-3.09935	0.0103922	1.61508	0.397114	-3.63372	0.0125285	-6.21123	0.00198093	57.5616	20.9387	18.3357	10.7999	65.5683	4	Amino acid transport and metabolism
CH1034_330028	aroQ	3-dehydroquinate dehydratase, type II	9.19153	2.33934e-17	1.23157	0.254625	2.55746	0.0027631	1.04697	0.906511	-7.2847	8.39936e-37	-3.53453	2.23067e-05	-8.73556	1.44578e-26	1.93877	0.0306312	-1.23536	0.211738	-2.54101	0.00207536	14299.8	1566.78	11388.1	5571.65	13804.4	4	Amino acid transport and metabolism
CH1034_230159		conserved membrane protein of unknown function	4.41393	2.33176e-12	4.3051	5.47305e-16	4.44642	1.94145e-06	-1.73835	0.24756	-1.00015	0.911237	1.02292	0.965691	-7.61184	0.000678376	-1.02618	1	-7.82662	0.0011751	-8.05144	0.00214003	619.808	141.523	141.167	138.628	1088.18	4	Function unknown
CH1034_120071	secM	regulator of secA translation	5.77498	1.36264e-17	2.3341	5.42354e-07	2.66992	0.00171614	1.09333	0.729207	-2.41144	5.67746e-09	-2.12741	0.016121	-5.25031	9.14134e-17	1.06644	0.833601	-2.24023	7.3908e-07	-2.54032	0.00229112	5337.8	930.856	2241.8	1991.5	4932.66	4	Function unknown
CH1034_300316	sspA	stringent starvation protein A	5.03552	1.3476e-15	1.89207	9.4117e-05	2.51072	0.00328486	1.05238	0.8493	-2.59891	3.10436e-10	-1.97303	0.0302394	-4.75962	2.40118e-15	1.23874	0.558021	-1.88633	5.76158e-05	-2.48206	0.00294705	26116.5	5221.77	13542.4	10361.4	25087.6	4	Posttranslational modification, protein turnover, chaperones
CH1034_400032		putative DNA adenine methylase	6.78502	5.71414e-19	1.43214	0.0572342	3.29003	0.000129548	1.39453	0.135653	-4.62431	7.38632e-20	-2.02132	0.0471159	-4.84392	1.17179e-12	2.13167	0.0100885	-1.079	0.763004	-2.46487	0.00327462	908.674	134.828	621.909	275.14	658.87	4	Replication, recombination and repair
CH1034_220267		conserved membrane protein of unknown function	3.95171	3.50942e-06	2.60218	0.000340351	2.06455	0.0636052	-1.55842	0.159695	-1.48011	0.253663	-1.89003	0.165747	-6.13238	1.12965e-05	-1.33893	0.568953	-4.2673	0.0003732	-3.33728	0.00360779	63.5561	16.2421	23.9621	30.6529	100.433	4	Function unknown
CH1034_240195		Sulfatase modifying factor 1-like protein	3.69911	3.71777e-07	3.5845	4.02497e-07	6.27403	3.36854e-07	1.38083	0.343336	-1.00485	0.943627	1.72702	0.218882	-2.65559	0.0193477	1.63276	0.260207	-2.718	0.0287805	-4.73639	0.00371484	119.764	32.6568	32.7456	19.0249	87.6241	4	Function unknown
CH1034_290019		conserved protein of unknown function	2.46872	0.0271134	4.64671	0.000157351	3.47282	0.00902208	-1.06483	0.919045	1.92147	0.372206	1.4174	0.812169	-2.62677	0.00432677	-1.42411	0.634244	-5.20142	2.39025e-05	-3.81684	0.00382321	30.4665	12.3805	6.42815	8.7141	32.8099	4	Function unknown
CH1034_160076		putative citrate utilization protein A	4.29759	3.67434e-12	2.34936	3.48227e-06	1.4826	0.325339	-1.62055	0.0211099	-1.78125	0.0632046	-2.87257	0.0736245	-6.93167	8.69674e-21	-1.68616	0.365922	-4.00073	8.37233e-16	-2.47935	0.00516507	814.319	190.891	339.592	546.359	1333.69	4	Amino acid transport and metabolism
CH1034_40004		Elongation factor Tu 2 (fragment)	7.50463	0.00196048	1.84039	0.240213	3.10175	0.0630085	1.35772	0.583145	-3.96961	1.13361e-19	-2.38606	0.00442335	-5.49871	5.17089e-16	1.56835	0.161563	-1.42628	0.0352351	-2.3631	0.00534385	24787.2	3326.42	13187.7	7969.43	18420.8	4	Translation, ribosomal structure and biogenesis
CH1034_130109	yafM	conserved hypothetical protein	4.59779	3.91096e-11	5.38573	1.82726e-16	2.94739	0.00162705	1.04549	0.901497	1.20299	0.568166	-1.54029	0.22739	-4.3667	3.55403e-05	-1.96297	0.0696016	-5.40266	2.42604e-05	-2.9188	0.00674163	275.446	60.3319	50.118	93.1212	266.354	4	Replication, recombination and repair
CH1034_220025		putative LuxR family regulatory protein	4.19194	0.0002287	4.25831	0.000154978	3.08173	0.014811	-1.25961	0.546283	1.04454	1	-1.34135	0.718894	-5.2358	0.000822926	-1.48086	0.676567	-5.61942	0.00126881	-4.02802	0.00744223	31.6297	7.58585	7.26962	10.2235	40.2057	4	Transcription
CH1034_160024	ybdO	putative DNA-binding transcriptional regulator, LysR-type	5.40428	3.57097e-09	2.25906	0.000848975	2.34785	0.0257171	-1.07562	0.774726	-2.33266	0.00482734	-2.27561	0.0454449	-5.79281	3.45194e-10	-1.02574	0.960512	-2.55762	0.000242608	-2.6135	0.00789035	91.6945	17.0726	39.7805	38.8823	99.7885	4	Transcription
CH1034_90020		Uncharacterized 7,3 kDa protein in Eco57IM 5'region	7.19113	2.97861e-17	1.19505	0.410317	2.14306	0.0177111	-1.48083	0.274621	-5.88804	1.48976e-06	-3.29613	0.000370277	-10.5801	2.65391e-06	1.67747	0.120068	-1.85159	0.113419	-3.31237	0.008204	312.684	43.7441	256.786	145.307	468.046	4	Function unknown
CH1034_160212	ybiP	putative enzyme, UPF0141 family, inner membrane	4.33981	3.01313e-13	15.2954	3.90258e-35	6.35589	2.70431e-09	1.46326	0.202937	3.60806	8.08655e-17	1.48624	0.249365	-2.94528	0.0177273	-2.56629	0.00126891	-10.9356	9.07457e-05	-4.51952	0.00864962	13171.4	3052.77	844.641	2060.8	9095.32	4	General function prediction only
CH1034_130196	tig	peptidyl-prolyl cis/trans isomerase (trigger factor)	4.37793	3.56448e-13	1.01947	0.980241	1.73047	0.105878	-1.19288	0.381415	-4.1889	5.06831e-21	-2.48955	0.00260352	-5.19808	7.89256e-17	1.57842	0.158604	-1.27789	0.145951	-2.14318	0.0143465	60961.3	14026.3	58643.9	35108.5	73471.7	4	Posttranslational modification, protein turnover, chaperones
CH1034_160163	bioA	7,8-diaminopelargonic acid synthase, PLP-dependent	48.1077	2.09173e-10	3.36675	0.00542306	3.53565	0.0253872	1.20874	0.557332	-13.9577	2.38708e-52	-13.5447	0.0739754	-39.6454	6.93524e-25	-1.00467	0.928996	-2.92217	1.9198e-05	-3.00991	0.0175063	4557.4	95.3283	1328.83	1280	3816.64	4	Coenzyme transport and metabolism
CH1034_250086	yeeF	putative amino-acid/amine transporter	6.27916	0.000407381	1.38743	0.413937	1.51879	0.455139	-1.30554	0.280072	-4.40771	5.48662e-22	-4.0907	0.00140678	-8.15325	5.4776e-25	1.02697	0.995227	-1.90483	5.41949e-05	-2.04561	0.0255723	13404.9	2150.5	9467.88	8797.51	17672.9	4	Amino acid transport and metabolism
CH1034_290014	fldB	flavodoxin 2	5.72393	2.80028e-17	2.0233	2.15748e-05	2.7334	0.00153597	1.41065	0.110388	-2.76207	9.93158e-11	-2.0624	0.0204154	-4.03324	2.33178e-12	1.26197	0.539813	-1.50367	0.0126118	-2.01279	0.0272567	3142.08	552.809	1523.4	1144.93	2250.46	4	Energy production and conversion
CH1034_90054		conserved protein of unknown function	7.91317	4.23293e-09	1.13675	0.695638	2.16446	0.0155488	1.15953	0.607728	-6.79657	2.24212e-11	-3.59068	2.08113e-05	-6.789	1.55825e-21	1.77091	0.062487	-1.02912	0.865325	-1.9438	0.0300214	17480.6	2223.18	15079.1	8049.08	15227.5	4	Cell wall/membrane/envelope biogenesis
CH1034_350028	tsgA	putative transporter	12.8946	8.87176e-20	1.77181	0.00184623	2.73013	0.00228775	1.25935	0.390712	-7.09364	1.70094e-32	-4.67534	0.00998839	-10.1604	2.06353e-11	1.45135	0.322908	-1.474	0.0933235	-2.23963	0.0318828	2494.72	194.909	1380.68	909.958	2000.91	4	Amino acid transport and metabolism
CH1034_130278	purE	N5-carboxyaminoimidazole ribonucleotide mutase	30.8211	2.36025e-27	1.19498	0.382585	2.15374	0.0202892	1.13192	0.644172	-25.1356	1.4126e-78	-14.1213	2.48765e-18	-27.0708	1.8206e-50	1.68805	0.106508	-1.10853	0.60305	-1.97065	0.0327777	6319.15	206.562	5184.89	2923.32	5638.9	4	Nucleotide transport and metabolism
CH1034_260026	cysU	sulfate/thiosulfate transporter subunit ; membrane component of ABC superfamily	5.40251	9.36066e-17	1.47407	0.029561	1.87471	0.0557727	-1.02404	0.969655	-3.58493	0.000632742	-2.84692	0.00461571	-5.51321	1.27129e-17	1.19798	0.822383	-1.58515	0.00487261	-1.98956	0.0328826	10612.7	1976.6	7072.88	5631.99	10995	4	Posttranslational modification, protein turnover, chaperones
CH1034_80003	fimA	Type 1 fimbrial protein	5.83067	3.92397e-09	2.31095	0.000776479	2.86427	0.00409899	1.36664	0.289388	-2.46264	0.00662886	-1.9984	0.155685	-4.2424	1.95464e-06	1.15463	0.767919	-1.77375	0.034981	-2.18409	0.0357621	78.3609	13.5255	33.2489	27.2613	57.88	4	Cell motility
CH1034_280162	ubiX	3-octaprenyl-4-hydroxybenzoate carboxy-lyase	5.34184	0.00851961	1.92255	0.229131	3.58891	0.065373	-1.0582	0.940978	-2.70785	0.259634	-1.47422	0.813509	-5.62152	0.00463893	1.74131	0.675611	-2.13628	0.179658	-3.91105	0.0397915	11.2587	2.11859	5.74616	3.12742	12.0333	4	Coenzyme transport and metabolism
CH1034_10061	yieG	conserved hypothetical protein; putative inner membrane protein	7.07247	2.49033e-07	-1.00149	0.921371	1.47625	0.305839	-1.24081	0.272087	-6.90148	2.002e-34	-4.72843	1.19312e-07	-8.7197	3.90654e-26	1.38265	0.366044	-1.30064	0.123075	-1.89581	0.0465709	5367.22	764.449	5270.25	3624.3	6726.34	4	General function prediction only
CH1034_60110	phnA	conserved hypothetical protein	8.60315	1.21217e-23	1.84843	0.000284346	1.43353	0.397411	-1.35473	0.149676	-4.54388	1.5414e-19	-5.94874	0.00737813	-11.5816	7.05944e-21	-1.3723	0.432075	-2.62402	1.09296e-06	-2.00238	0.0489511	1370.63	160.419	727.473	951.862	1875.65	4	Inorganic ion transport and metabolism
CH1034_270032	guaB	IMP dehydrogenase	14.9145	6.19018e-22	1.5061	0.0214829	1.86294	0.0991621	1.03367	0.95969	-9.6593	3.69341e-46	-7.93636	0.00652349	-14.3574	6.07799e-37	1.16665	0.82543	-1.53057	0.00902691	-1.85928	0.0616775	28991.8	1955.56	18868.8	15487.2	28335.5	4	Nucleotide transport and metabolism
CH1034_140041		conserved exported protein of unknown function	3.70974	7.9128e-11	4.69066	2.16848e-20	1.38738	0.352331	-1.23395	0.351635	1.29469	0.124033	-2.63651	0.00125137	-4.55897	2.21874e-14	-3.60791	6.35643e-06	-6.07754	7.07424e-28	-1.77603	0.0745876	2393.05	649.755	500.856	1717.54	2985.54	4	Function unknown
CH1034_280188	pyrG	CTP synthase	5.00836	2.23078e-15	1.81573	0.00020757	2.0863	0.0241353	1.26164	0.305133	-2.69467	1.6474e-10	-2.36923	0.00465955	-3.94862	2.45897e-12	1.0803	0.918479	-1.50948	0.00790289	-1.7149	0.0940956	61457.8	12347.1	33209.6	29323.6	49211.5	4	Nucleotide transport and metabolism
CH1034_280061	ygaV	putative DNA-binding transcriptional regulator	4.00685	3.47845e-09	1.48522	0.0451905	1.17302	0.755233	-1.46266	0.098308	-2.63382	3.96652e-06	-3.38128	0.0486659	-5.83617	7.41038e-15	-1.34028	0.506799	-2.28035	9.96816e-06	-1.7738	0.0966761	190.994	48.0057	126.158	161.879	282.169	4	Transcription
CH1034_160092	ybgH	putative transporter	7.08211	1.6961e-20	1.76336	0.000618222	1.56638	0.153268	-1.13684	0.732452	-3.92362	1.08764e-16	-4.45134	0.0169683	-7.99561	1.48018e-05	-1.19205	0.735966	-2.09826	0.045396	-1.85603	0.187893	1490.22	211.835	829.317	946.48	1712.67	4	Amino acid transport and metabolism
CH1034_360009	yiaD	putative outer membrane lipoprotien	7.28478	0.00812674	4.09624	0.0437064	2.15597	0.374207	1.24266	0.754124	-1.73027	0.00055039	-3.36084	0.178271	-5.81803	2.10992e-18	-2.01805	0.339173	-3.46099	1.94129e-14	-1.77645	0.192656	3035.07	420.49	725.821	1404	2462.95	4	Cell wall/membrane/envelope biogenesis
CH1034_250138		conserved protein of unknown function	3.73583	0.00795607	5.28839	0.00170886	1.52422	0.551002	-1.16248	0.705921	1.45812	0.904273	-2.4324	0.235336	-4.32446	0.00251637	-3.71135	0.0862549	-6.48101	0.000643563	-1.82604	0.275734	18.3479	4.9383	3.38887	11.9955	21.5854	4	Function unknown
CH1034_280067	ygaW	conserved hypothetical protein; putative inner membrane protein	29.8455	0.00057218	19.2288	0.00178011	3.56646	0.135323	1.55481	0.596694	-1.51573	0.349002	-8.27285	0.0520485	-18.9483	0.00145	-5.68851	0.0897427	-12.8793	0.00496576	-2.3739	0.284021	3056.44	103.178	155.835	854.005	1979.28	4	Function unknown
CH1034_280342	fimB	tyrosine recombinase/inversion of on/off regulator of fimA	6.80345	1.08294e-19	1.16203	0.444095	1.65771	0.123248	1.25712	0.324861	-5.71798	7.89895e-27	-4.03176	3.74231e-06	-5.39135	1.70169e-16	1.3295	0.387891	1.02944	0.899438	-1.37415	0.335471	1577.24	233.422	1330.94	947.276	1268.31	4	Replication, recombination and repair
CH1034_180046	ssuE	NAD(P)H-dependent FMN reductase	5.15454	0.00826329	1.66342	0.298739	1.29699	0.563814	-1.11917	0.940978	-3.02989	1.1195e-05	-3.90166	5.51091e-05	-5.72154	0.0618876	-1.37643	0.434634	-1.94008	0.406839	-1.51804	0.609465	182.146	35.4981	107.509	139.517	205.858	4	General function prediction only
CH1034_180152	pyrC	dihydro-orotase	7.9848	4.84148e-23	1.21607	0.269053	-1.09363	0.769473	-1.34296	0.149822	-6.40677	3.46946e-31	-8.6681	0.0168847	-10.668	4.77259e-30	-1.40916	0.500666	-1.71469	0.000676528	-1.26449	0.687398	3817.67	481.303	3079.08	4154.95	5180.46	4	Nucleotide transport and metabolism
CH1034_250255	nrdA	ribonucleoside diphosphate reductase 1, alpha subunit	2.30954	0.000599272	4.906	5.42993e-09	1.14729	0.979313	-1.12508	0.56948	2.18292	0.000417068	-2.00305	0.416739	-2.58675	1.40147e-06	-4.56296	0.145306	-5.81088	1.98671e-22	-1.32299	0.730923	14686.9	6406.21	2934.06	12755.7	16714.9	4	Nucleotide transport and metabolism
CH1034_160164	bioB	biotin synthase	33.1758	3.28274e-10	1.39041	0.286545	1.70045	0.459919	1.33972	0.345554	-23.3228	3.94708e-77	-19.4179	0.0438148	-24.7367	7.40281e-49	1.16103	0.936369	-1.09215	0.672813	-1.30614	0.760122	10778.7	326.774	7608.49	6292.05	8144.64	4	Coenzyme transport and metabolism
CH1034_300030		Transcriptional regulator CsgD for 2nd curli operon	1.39486	0.0930121	-18.3247	1.95913e-30	-14.3104	8.24349e-09	-2.41452	0.0008243	-25.0106	2.45677e-32	-19.5519	3.23402e-11	-3.36232	3.65053e-05	1.19255	0.606656	7.21492	4.80409e-17	5.6736	7.04555e-06	796.867	575.17	14339.8	11359.9	1944.61	5	Transcription
CH1034_60089		Formate dehydrogenase H	-11.3793	9.61373e-06	-331.147	8.98224e-163	-279.814	1.02429e-24	-58.9471	3.60022e-50	-28.4131	2.81313e-86	-24.1373	3.40304e-13	-5.16188	2.0058e-14	1.10959	0.719704	5.34779	7.93423e-26	4.54839	1.24102e-05	58.1176	664.831	18887.1	16189.4	3460.61	5	Energy production and conversion
CH1034_350157	kdgK	ketodeoxygluconokinase	-6.74091	4.12429e-19	-11.2446	2.15562e-42	-14.6773	3.14408e-15	-3.7956	1.21178e-06	-1.62823	0.00212853	-2.13618	0.0163582	1.77995	0.00405586	-1.40379	0.330868	2.81369	2.4717e-10	3.71054	1.70716e-05	158.495	1076.72	1749.35	2317.51	608.388	5	Carbohydrate transport and metabolism
CH1034_190336	ydfZ	putative selenium carrying protein	-9.73264	0.0733247	-703.744	7.83275e-54	-692.358	1.39912e-22	-108.906	2.56686e-10	-70.4308	1.79216e-35	-69.7663	4.75575e-14	-11.1833	6.04158e-05	-1.06127	0.997344	6.12094	8.82016e-11	6.09406	5.19311e-05	25.5494	249.136	17605	17610.3	2809.51	5	Function unknown
CH1034_280113	hydN	formate dehydrogenase-H, [4Fe-4S] ferredoxin subunit	1.03097	0.950229	-160.483	1.38145e-137	-112.206	3.73096e-17	-25.9015	1.50349e-18	-161.275	8.97332e-151	-113.478	6.22154e-19	-26.5781	3.23027e-19	1.33871	0.321565	5.89709	2.70344e-28	4.15501	0.00014871	83.0229	81.1643	13068.6	9280.7	2170	5	Energy production and conversion
CH1034_140008		conserved protein of unknown function	-5.95744	4.36274e-16	-10.3214	7.51571e-37	-7.81682	2.09127e-07	-2.29988	0.00184629	-1.69191	0.00170506	-1.28569	0.565711	2.59499	3.54264e-06	1.22997	0.525909	4.26013	5.13851e-17	3.25348	0.000330946	78.5416	471.088	795.596	611.555	182.756	5	Function unknown
CH1034_250067	yeaR	conserved hypothetical protein	-3.11824	7.62102e-06	-8.63353	1.08751e-26	-5.26188	1.39635e-06	-1.59051	0.147622	-2.70486	2.95907e-08	-1.65635	0.162303	1.961	0.00519447	1.53188	0.201256	5.14725	4.65071e-17	3.17119	0.000521499	36.1298	113.436	306.161	189.182	58.1713	5	Inorganic ion transport and metabolism
CH1034_280126	hycA	regulator of the transcriptional regulator FhlA	-3.28564	0.0171702	-2779.83	2.61693e-204	-2082.04	2.26362e-23	-483.536	1.70238e-43	-825.946	6.79808e-196	-620.381	3.68159e-21	-146.72	4.00085e-35	1.25395	0.449857	5.4702	4.97944e-26	4.11317	0.00103671	4.48476	14.8702	12250.5	9289.53	2192.97	5	Function unknown
CH1034_210002	fumB	anaerobic class I fumarate hydratase (fumarase B)	-10.0307	1.13337e-12	-35.7907	6.44657e-22	-38.0931	9.0016e-11	-10.2455	3.44389e-14	-3.49206	7.4429e-06	-3.72408	0.00156015	-1.02023	0.980329	-1.1351	0.784374	3.3211	1.44927e-05	3.55489	0.0010756	13.8701	139.709	486.999	525.012	143.513	5	Energy production and conversion
CH1034_220224		conserved protein of unknown function	-1.47392	0.120322	-6.41834	2.99517e-27	-8.92207	7.30466e-12	-3.2383	2.61159e-06	-4.25347	1.52078e-20	-5.95448	1.17518e-09	-2.19258	7.15138e-05	-1.48633	0.212778	1.88485	0.000102085	2.64785	0.00128199	474.761	704.72	2993.78	4214.22	1555.41	5	Nucleotide transport and metabolism
CH1034_360130	nlpA	cytoplasmic membrane lipoprotein-28	1.51506	0.0483682	-5.37367	3.96112e-24	-2.72062	0.00180654	1.02404	0.959372	-7.94738	3.43651e-39	-4.04191	3.55535e-06	-1.47487	0.0547518	1.84114	0.0426497	5.23162	8.17235e-25	2.67042	0.00162256	2922.16	1941.78	15409.6	7919.44	2883.49	5	Inorganic ion transport and metabolism
CH1034_80012	frdB	fumarate reductase (anaerobic), Fe-S subunit	-39.8174	3.94782e-08	-71.9936	3.49416e-108	-79.2968	8.42093e-18	-27.9707	2.13418e-29	-1.7657	0.0150555	-1.95173	0.105317	1.43163	0.312607	-1.17957	0.723809	2.45592	1.6845e-08	2.71019	0.00167918	146.959	5882.24	10384.4	11602.2	4153.87	5	Energy production and conversion
CH1034_60088		Formate dehydrogenase H	-5.33338	0.000165892	-258.92	9.99625e-158	-205.886	1.45658e-19	-64.6754	3.52031e-61	-47.3752	5.16542e-107	-37.8823	3.3902e-13	-12.0631	4.77163e-33	1.17823	0.578973	3.8162	2.39701e-17	3.04974	0.00167987	145.193	778.691	36883.6	29769.2	9481.42	5	Energy production and conversion
CH1034_280127	hypA	protein involved in nickel insertion into hydrogenases 3	-1.2006	0.914301	-864.629	4.58468e-141	-615.292	3.73825e-21	-176.799	3.68747e-13	-700.642	4.11374e-140	-503.689	9.89526e-21	-145.814	8.49677e-14	1.31968	0.382468	4.67483	6.29688e-21	3.34373	0.00284275	2.34798	2.84412	1992.29	1440.22	418.981	5	General function prediction only
CH1034_250056		conserved protein of unknown function	-4.71915	6.3208e-14	-7.96639	3.46026e-34	-8.61172	1.19625e-11	-3.32329	3.16815e-09	-1.64848	0.00110437	-1.79524	0.0743372	1.42451	0.081927	-1.15249	0.738052	2.28114	2.61433e-07	2.48852	0.00317149	349.744	1660.14	2732.16	2995.24	1173.96	5	Lipid transport and metabolism
CH1034_250140		conserved membrane protein of unknown function	-1.09917	0.661594	-48.6507	4.39594e-94	-24.89	8.15798e-12	-9.36201	6.24346e-27	-43.2297	3.35235e-99	-22.1936	2.19653e-12	-8.48257	1.25649e-24	1.81736	0.0461026	4.948	4.51654e-23	2.54785	0.00352542	156.359	173.014	7462.02	3877.14	1477.55	5	Energy production and conversion
CH1034_230172	budA	Alpha-acetolactate decarboxylase	-2.98399	1.23223e-06	-229.494	3.4826e-116	-182.212	8.99366e-08	-20.733	0.00585752	-75.1661	4.34293e-77	-59.8135	4.0043e-06	-6.87678	0.025523	1.18428	0.685502	10.6237	6.84682e-31	8.3881	0.00354239	87.4629	263.008	19708.8	15864.7	1829.71	5	Secondary metabolites biosynthesis, transport and catabolism
CH1034_170067	dmsA	dimethyl sulfoxide reductase, anaerobic, subunit A	-8.573	0.0109505	-47.6537	9.72686e-95	-36.8924	3.08008e-13	-14.1248	1.49391e-36	-5.42768	3.10834e-21	-4.22023	0.000598479	-1.64078	0.15639	1.20622	0.550833	3.21225	2.74544e-13	2.50075	0.00361437	310.132	2669.61	14499.6	11395.6	4424.85	5	Energy production and conversion
CH1034_80011	frdC	fumarate reductase (anaerobic), membrane anchor subunit	-46.5611	1.92323e-06	-78.1507	2.98271e-108	-100.677	4.33586e-13	-30.1658	1.86847e-48	-1.63937	0.0978194	-2.1165	0.142192	1.55138	0.294722	-1.38259	0.47149	2.47047	1.66793e-08	3.18605	0.00438816	77.1638	3610.7	5919.66	7734.87	2353.32	5	Energy production and conversion
CH1034_170068		dimethyl sulfoxide reductase, anaerobic, subunit B (fragment)	-25.3683	0.0398071	-131.147	2.12245e-80	-95.4105	1.34562e-14	-33.7081	3.57238e-34	-5.05657	1.19187e-08	-3.68153	0.0144251	-1.32794	0.697871	1.2886	0.434237	3.69709	4.18792e-14	2.69785	0.00486566	6.14088	156.32	792.008	582.682	209.768	5	Energy production and conversion
CH1034_280129	hypC	protein required for maturation of hydrogenases 1 and 3	-5.7492	0.0377246	-1028.59	2.18289e-60	-800.453	2.17422e-18	-242.745	9.54222e-17	-174.4	8.30971e-54	-136.68	1.25936e-14	-41.9264	4.61767e-13	1.20606	0.496527	4.0483	3.95126e-10	3.15748	0.00616776	1.06661	6.17348	1073.78	847.753	260.609	5	Posttranslational modification, protein turnover, chaperones
CH1034_280112	hypF	carbamoyl phosphate phosphatase and maturation protein for [NiFe] hydrogenases	1.10115	0.840209	-387.061	1.45595e-41	-297.53	3.7924e-14	-80.0879	3.16911e-24	-414.752	1.26028e-46	-321.414	2.54168e-15	-87.6167	9.88137e-27	1.22021	0.529448	4.60613	4.94049e-08	3.56029	0.00752062	39.9644	36.5542	15162.4	11839.3	3227.93	5	Posttranslational modification, protein turnover, chaperones
CH1034_300210	sstT	sodium:serine/threonine symporter	-6.80475	1.90189e-15	-19.8605	3.17522e-64	-14.7943	8.35073e-07	-4.86392	2.62841e-15	-2.84986	6.1689e-12	-2.12796	0.0697954	1.4038	0.0872281	1.24844	0.452584	3.88436	1.34568e-17	2.90792	0.00808506	1023.1	7006.8	19942.8	15080.4	5030.74	5	Amino acid transport and metabolism
CH1034_80119	yjgK	conserved hypothetical protein	-3.71794	2.74042e-08	-12.9985	7.49155e-41	-9.43577	1.31227e-11	-3.97291	2.78739e-09	-3.40917	2.40177e-13	-2.49045	0.00412607	-1.06283	0.819186	1.2816	0.479078	3.11452	5.64833e-11	2.28003	0.0095782	49.2665	184.907	629.139	463.858	198.169	5	Carbohydrate transport and metabolism
CH1034_280125	hycB	hydrogenase 3, Fe-S subunit	-1.62253	0.373747	-1856.14	1.1618e-197	-1258.59	2.39553e-17	-357.108	4.0999e-62	-1114.28	5.28442e-200	-759.436	3.27503e-17	-218.914	2.11654e-58	1.38347	0.261984	4.94876	1.57368e-23	3.36927	0.0109068	6.29974	10.3107	11488.6	7900.99	2275.25	5	Energy production and conversion
CH1034_280128	hypB	GTP hydrolase involved in nickel liganding into hydrogenases	-1.66642	0.0276352	-86.8155	1.69678e-114	-64.1937	2.30762e-11	-20.5239	2.22777e-09	-50.8121	1.55854e-106	-37.8522	4.77072e-10	-12.2244	1.1624e-08	1.27123	0.435517	4.04121	1.60718e-18	3.00105	0.0109817	100.163	168.153	8532.08	6403.38	2074.44	5	Transcription
CH1034_260005	yfeD	putative nucleic acid-binding transcriptional regulator	-7.68725	2.34733e-09	-17.088	3.21626e-55	-23.9236	8.17573e-14	-10.3892	4.06454e-20	-2.16556	9.05217e-07	-3.05426	0.000598479	-1.3407	0.174458	-1.51148	0.233794	1.56914	0.00724718	2.21283	0.0110299	91.1064	705.532	1526.6	2176.06	955.702	5	Function unknown
CH1034_190136	trpE	component I of anthranilate synthase	4.75109	9.38445e-15	-2.68363	0.00693735	-2.2085	0.0138319	1.01897	0.935261	-12.4467	3.97152e-08	-10.2966	3.99254e-15	-4.64167	1.6067e-14	1.13233	0.828134	2.60276	0.00820838	2.16153	0.0131611	4587.75	976.279	12094.5	10096.8	4551.58	5	Amino acid transport and metabolism
CH1034_280124	hycC	hydrogenase 3, membrane subunit	1.14589	0.656608	-350.073	1.06705e-163	-267.152	1.93941e-12	-79.7855	1.79729e-47	-391.216	1.93451e-182	-299.595	7.37982e-14	-91.0317	1.8206e-50	1.22589	0.471164	4.17662	2.03223e-19	3.19904	0.0171109	48.9946	43.0596	16833.4	13036.6	3949.11	5	Energy production and conversion
CH1034_190007	pepT	peptidase T	-11.5961	1.02966e-18	-20.5984	1.4536e-57	-12.4737	1.44348e-07	-5.3223	2.18326e-16	-1.73809	0.000679136	-1.05346	0.966918	2.18147	9.04845e-05	1.54283	0.155921	3.67874	5.02896e-16	2.23823	0.0173599	485.645	5661.58	9822.57	6027.14	2615.07	5	Amino acid transport and metabolism
CH1034_280130	hypD	protein required for maturation of hydrogenases	-6.41975	1.39465e-08	-300.029	2.2271e-149	-219.429	2.11975e-16	-81.5484	1.39026e-21	-45.5881	1.14389e-100	-33.5433	1.96843e-10	-12.6215	1.12818e-12	1.28297	0.398211	3.51183	2.65543e-15	2.5772	0.0174932	21.2383	137.177	6251.12	4639.23	1747.75	5	Posttranslational modification, protein turnover, chaperones
CH1034_230173	budB	Acetolactate synthase, catabolic	-3.82256	1.63625e-09	-218.004	2.57303e-76	-237.995	9.00925e-06	-28.4213	9.70381e-05	-55.7961	1.82852e-48	-60.7374	0.000252014	-7.37895	0.00241495	-1.16355	0.894628	7.34578	1.46279e-17	7.94701	0.0223044	113.927	438.796	24413.9	26981.3	3273.98	5	Amino acid transport and metabolism
CH1034_240019	fdhF	Formate dehydrogenase H	-1.74385	0.0113066	-575.534	7.13636e-189	-389.129	4.57088e-14	-129.269	9.39642e-56	-322.24	4.21401e-187	-218.215	1.72563e-13	-73.9252	6.33972e-47	1.38042	0.25168	4.23434	8.70294e-20	2.87297	0.0248802	203.436	357.24	114901	78788.4	26571.8	5	Energy production and conversion
CH1034_280131	hypE	carbamoyl phosphate phosphatase, hydrogenase 3 maturation protein	-16.2672	7.96655e-06	-207.649	2.14174e-32	-171.408	1.31206e-10	-53.9194	6.90102e-18	-12.4622	1.71469e-14	-10.3228	0.000205429	-3.30115	0.000180526	1.13707	0.665228	3.67334	4.40258e-06	3.03149	0.0283502	21.6136	352.614	4399.27	3679.04	1175.63	5	Posttranslational modification, protein turnover, chaperones
CH1034_140019		conserved exported protein of unknown function	-1.29643	0.252352	-16.3526	1.17651e-49	-4.77845	7.99295e-07	-2.28292	9.46811e-05	-12.3257	1.45007e-38	-3.61959	2.1573e-05	-1.75614	0.00649001	3.18917	6.3096e-05	6.81057	6.3402e-28	2.00924	0.0283922	185.733	242.541	2980.93	883.812	428.701	5	Function unknown
CH1034_30060	metR	DNA-binding transcriptional activator, homocysteine-binding	-3.99754	4.71129e-11	-35.7872	2.97756e-84	-15.396	3.41906e-06	-5.93526	6.38058e-18	-8.75059	1.65735e-43	-3.77552	0.00519644	-1.48135	0.0477613	2.15593	0.00758559	5.73921	5.7781e-28	2.48185	0.0306848	364.083	1463.2	12787.4	5576.31	2185.47	5	Transcription
CH1034_300074	yqhD	alcohol dehydrogenase, NAD(P)-dependent	-1.97182	0.000636344	-6.1828	1.50181e-27	-5.12769	1.79715e-07	-2.46445	7.36124e-06	-3.05607	7.91168e-13	-2.5515	0.00316674	-1.24401	0.321364	1.12046	0.699446	2.38667	6.72731e-08	1.99673	0.0318162	298.339	592.157	1807.96	1524.41	742.344	5	Energy production and conversion
CH1034_100023	ycfD	conserved hypothetical protein	-14.4685	4.77406e-14	-58.8763	1.4085e-57	-44.2077	3.34728e-10	-18.8959	1.34984e-40	-3.98549	2.13554e-12	-2.99279	0.0107079	-1.30257	0.188479	1.25069	0.490226	2.97001	3.89748e-10	2.23141	0.0322217	96.6237	1405.28	5590.12	4246.63	1846.82	5	Function unknown
CH1034_50026	zraP	Zn-binding periplasmic protein	-5.2719	3.6417e-12	-6.82379	2.5266e-22	-6.18502	0.00333931	-1.86646	0.0251076	-1.26352	0.15502	-1.14683	0.846327	2.82813	4.46032e-06	1.02619	0.845275	3.47111	6.67674e-11	3.16276	0.0326464	39.912	211.787	267.026	245.676	75.2452	5	Function unknown
CH1034_240338	yecH	hypothetical protein	-8.04023	4.11423e-05	-60.5223	4.78615e-75	-32.3674	3.20175e-08	-12.7572	2.74861e-28	-7.35027	2.33535e-24	-3.94145	0.00615251	-1.58042	0.0550302	1.73878	0.0658733	4.51313	1.4037e-19	2.4262	0.033125	30.5143	246.682	1811.96	984.437	393.568	5	Function unknown
CH1034_230174	budC	Diacetyl reductase [(S)-acetoin forming]	-3.17687	7.1607e-08	-182.026	2.83268e-60	-222.026	1.14359e-05	-31.2133	4.85758e-54	-56.0665	6.73851e-41	-68.0715	0.000226892	-9.79088	1.22871e-28	-1.30984	0.778829	5.55839	5.00728e-14	6.74555	0.0333214	234.464	749.896	41943.4	51808.3	7408.9	5	Lipid transport and metabolism
CH1034_60002	metA	homoserine transsuccinylase	-4.06269	1.96197e-06	-24.6477	2.72824e-56	-9.16943	2.76276e-05	-3.5763	0.000262907	-5.92894	7.28372e-30	-2.21527	0.0615993	1.13513	0.669977	2.49091	0.00113757	6.53386	6.35904e-28	2.45708	0.0349353	1416.12	5775.08	34207.8	12914	5122.48	5	Amino acid transport and metabolism
CH1034_130093		conserved protein of unknown function	2.93282	1.74402e-07	-3.99924	1.2867e-05	-2.72839	0.114464	1.4118	0.101828	-11.4709	6.53531e-11	-7.81611	0.00501685	-2.0713	0.000369871	1.37017	0.489741	5.37362	5.1838e-07	3.66993	0.0357957	918.427	315.299	3608.74	2494.66	657.781	5	Function unknown
CH1034_240027		conserved protein of unknown function	-2.23418	0.0224851	-6.31274	7.82265e-07	-8.47198	1.1892e-11	-4.1594	1.69107e-11	-2.76217	0.00356661	-3.72501	1.64569e-05	-1.84982	0.0071831	-1.43752	0.248558	1.44844	0.248906	1.9548	0.035876	273.061	613.25	1691.19	2305.65	1146.91	5	Function unknown
CH1034_360056	gpmI	phosphoglycero mutase III, cofactor-independent	-1.60413	0.0239637	-70.5425	8.67925e-110	-43.4241	3.23705e-12	-21.2001	4.29265e-46	-42.9516	4.49282e-103	-26.5175	1.86645e-11	-13.1692	4.00085e-35	1.51827	0.159863	3.16676	3.51482e-13	1.95819	0.0402156	584.449	943.934	40469.4	25270.5	12527.9	5	Carbohydrate transport and metabolism
CH1034_300253	mtr	tryptophan transporter of high affinity	3.04977	7.02134e-08	-3.04181	0.0867693	-3.04018	0.000618739	-1.5052	0.141387	-9.07411	0.0026773	-9.09495	3.24725e-12	-4.55661	7.64279e-06	-1.06452	0.860006	1.93224	0.298479	1.93502	0.0411487	605.684	200.693	1811.08	1833.79	921.042	5	Amino acid transport and metabolism
CH1034_190042	ansB	L-asparaginase	-1.05185	0.786637	-7.95099	1.68397e-33	-9.17498	0.0127191	-1.88173	0.00384826	-7.37635	2.19139e-34	-8.52094	0.0158704	-1.78489	0.007398	-1.23506	0.848873	4.01356	2.32683e-17	4.64597	0.0475197	219.529	232.33	1711.25	2004.39	417.237	5	Amino acid transport and metabolism
CH1034_110021	yjiM	putative 2-hydroxyglutaryl-CoA dehydratase (hgdB-like)	-4.72204	0.000487704	-23.8554	1.25113e-69	-17.1379	9.16419e-06	-6.83405	8.7921e-19	-4.93901	7.41226e-25	-3.55454	0.0163909	-1.44061	0.154861	1.30311	0.367715	3.32946	4.18792e-14	2.393	0.0516873	424.804	2014.79	9944.86	7243.93	2933.75	5	Amino acid transport and metabolism
CH1034_170047	aqpZ	aquaporin	-4.99798	4.92331e-14	-13.675	2.40043e-49	-6.78568	1.98458e-09	-3.51511	1.05361e-07	-2.66865	1.03827e-10	-1.33427	0.426324	1.42491	0.0882368	1.88181	0.0364683	3.69289	4.3259e-16	1.85453	0.0526303	165.767	835.41	2224.61	1120.24	589.672	5	Carbohydrate transport and metabolism
CH1034_350056	feoA	ferrous iron transporter, protein A	-8.17243	0.0123244	-20.5154	6.79189e-17	-8.52037	1.81983e-09	-4.34511	1.30626e-11	-2.45764	0.0111042	-1.02322	0.967123	1.89113	0.305277	2.24782	0.00901091	4.5084	7.25266e-07	1.88197	0.0552779	268.069	2206.36	5395.54	2275.69	1174	5	Inorganic ion transport and metabolism
CH1034_170028	artJ	arginine transporter subunit ; periplasmic-binding component of ABC superfamily	3.76429	1.49442e-10	-8.95917	6.48286e-17	-8.76376	7.98283e-11	-4.51259	4.09415e-14	-32.8513	8.14939e-33	-32.3543	1.25797e-22	-16.9037	5.32953e-40	-1.0487	0.978043	1.88948	0.000319808	1.85999	0.0557874	1386.31	370.822	12177.4	12100.2	6322.91	5	Amino acid transport and metabolism
CH1034_280279	argA	fused acetylglutamate kinase homolog (inactive) ; amino acid N-acetyltransferase	2.89052	1.84505e-07	-6.66074	3.91514e-09	-6.12573	6.70468e-09	-3.22521	1.07141e-07	-18.7537	6.37905e-17	-17.408	9.89526e-21	-9.30188	3.58646e-16	1.01386	0.883466	1.95991	0.00709104	1.82517	0.0578759	1518.25	528.477	9911.6	9259.57	4949.96	5	Amino acid transport and metabolism
CH1034_240164		conserved protein of unknown function	-2.348	2.94353e-05	-78.5272	6.0608e-28	-29.9373	0.000107722	-8.39831	5.33722e-08	-32.7096	4.11412e-20	-12.4536	0.00167033	-3.57083	0.00010596	2.44901	0.0136015	8.88534	4.29147e-11	3.3984	0.059203	517.051	1221.79	39883.5	15417	4390.09	5	Function unknown
CH1034_280118	hycI	protease involved in processing C-terminal end of HycE	-1.78518	0.0172638	-143.075	4.52959e-131	-111.095	5.24068e-09	-40.6829	1.46487e-42	-78.167	3.14541e-122	-60.8264	4.11678e-08	-22.7097	2.00634e-33	1.19958	0.532337	3.34392	2.40867e-14	2.60671	0.0599969	63.1819	113.633	8869.21	6991.99	2597.24	5	Energy production and conversion
CH1034_130121	phoA	bacterial alkaline phosphatase	-1.88553	0.00221805	-7.44186	3.22587e-32	-4.24366	5.80831e-06	-2.2219	0.000100399	-3.85628	1.75676e-18	-2.20942	0.0126151	-1.17586	0.444528	1.64249	0.112391	3.18355	4.39639e-13	1.83033	0.0612624	1109.46	2107.34	8107.07	4685.18	2494.03	5	Inorganic ion transport and metabolism
CH1034_130053		putative phospho-2-dehydro-3-deoxyheptonate aldolase	-7.70695	0.0436745	-16.8823	4.7495e-10	-7.27189	0.000737163	-2.87053	3.62402e-07	-2.14326	0.128481	1.08276	0.878584	2.69067	0.206478	2.1571	0.067901	5.59474	1.44967e-05	2.42081	0.0613586	187.204	1447.11	3102.83	1355.47	543.04	5	Carbohydrate transport and metabolism
CH1034_260057	aegA	fused putative oxidoreductase: FeS binding subunit ; NAD/FAD-binding subunit	-2.87614	0.0189687	-24.1501	1.00929e-69	-16.1295	0.000402995	-5.34654	3.16465e-16	-8.1894	1.29746e-39	-5.48072	0.0154877	-1.851	0.00411647	1.39593	0.282458	4.29886	7.16882e-20	2.87594	0.0682368	228.704	661.379	5418.22	3673.92	1235.83	5	Amino acid transport and metabolism
CH1034_250352	glk	glucokinase	-1.65318	0.0123235	-6.44861	6.33188e-29	-4.40055	2.19433e-06	-2.31311	0.0459621	-3.80909	2.84626e-18	-2.61124	0.00181404	-1.39779	0.332833	1.36274	0.342188	2.64507	4.94049e-08	1.8259	0.0692996	1937.85	3226.31	12261.8	8492.24	4529.22	5	Carbohydrate transport and metabolism
CH1034_250346		conserved protein of unknown function	-1.02125	0.86537	-5.96074	3.33551e-19	-3.43769	0.000289794	-1.74756	0.0311581	-5.69084	6.77002e-18	-3.3057	0.000503716	-1.70387	0.0516833	1.61021	0.142755	3.24427	2.26475e-09	1.88974	0.0712204	37.9735	39.0111	221.774	130.046	66.9823	5	Nucleotide transport and metabolism
CH1034_180001	dmsC	dimethyl sulfoxide reductase, anaerobic, subunit C	-14.9197	0.080394	-75.1097	3.69896e-37	-57.3025	1.93323e-08	-24.2487	8.13271e-44	-4.92093	7.22212e-06	-3.7613	0.0454651	-1.61942	0.427511	1.2261	0.593233	2.95086	2.10332e-06	2.25641	0.0716342	35.9085	536.821	2647.25	2047.45	879.228	5	General function prediction only
CH1034_260015	cysK	cysteine synthase A, O-acetylserine sulfhydrolase A subunit	1.49149	0.0443038	-3.76125	8.46417e-16	-2.82221	0.000926851	-1.57009	0.033062	-5.47942	1.88623e-28	-4.13931	1.26032e-06	-2.33368	1.30754e-05	1.24295	0.54578	2.28084	1.84098e-07	1.72731	0.0797501	21940.6	14808.9	81008.3	61627.2	34823.5	5	Amino acid transport and metabolism
CH1034_280119	hycH	protein required for maturation of hydrogenase 3	-3.17945	2.20753e-05	-261.05	8.67308e-146	-219.436	4.73811e-09	-78.3204	6.03624e-55	-80.1885	3.833e-121	-67.39	3.66242e-07	-24.5684	2.87241e-38	1.11064	0.72171	3.17116	4.10309e-13	2.66763	0.0804292	26.4761	84.7791	6786.01	5780.56	2096.23	5	Function unknown
CH1034_80118	pyrB	aspartate carbamoyltransferase, catalytic subunit	1.76918	0.031398	-11.2448	3.6833e-46	-15.5381	0.000383961	-5.28663	1.01442e-15	-19.3599	1.5623e-68	-27.2694	0.000210514	-9.31179	5.41057e-21	-1.47124	0.438316	2.02055	6.60002e-06	2.85759	0.0838286	359.315	204.706	3959.34	5560.26	1918.77	5	Nucleotide transport and metabolism
CH1034_250054	yhdH	putative oxidoreductase, Zn-dependent and NAD(P)-binding	-2.36716	0.0774063	-9.20457	8.19611e-39	-4.83862	0.00184348	-2.29485	4.69375e-05	-3.79062	1.16727e-17	-2.00037	0.212958	1.03554	0.895638	1.76536	0.0476438	3.81407	5.703e-17	2.01628	0.0880829	435.418	1036.71	3931.84	2099.42	1009.91	5	Energy production and conversion
CH1034_280247	cbiT	putative cobalt-precorrin-6Y C(15)-methyltransferase [decarboxylating]	-6.93925	0.00429352	-21.7784	1.19156e-21	-22.2485	2.50968e-17	-11.9641	1.5421e-20	-3.06199	3.24088e-05	-3.14794	0.000463772	-1.72021	0.0463289	-1.09093	0.919811	1.73052	0.00240865	1.77969	0.0886299	12.5447	87.4274	268.073	277.521	151.866	5	Coenzyme transport and metabolism
CH1034_80117	pyrI	aspartate carbamoyltransferase, regulatory subunit	-1.00992	0.857569	-12.8261	2.82725e-49	-16.0722	0.00018978	-5.90442	9.38237e-16	-12.3738	4.96907e-52	-15.783	0.000701232	-5.82313	3.01108e-14	-1.33189	0.517644	2.06417	5.2029e-06	2.64417	0.0908606	237.579	241.523	2986.74	3802.19	1416.79	5	Nucleotide transport and metabolism
CH1034_360129		Permease of the drug/metabolite transporter (DMT) superfamily	1.66656	0.0131524	-5.28001	9.62705e-24	-2.47134	0.0409086	-1.18775	0.436063	-8.58388	1.01438e-41	-4.02952	0.00320597	-1.97235	0.000586671	1.99064	0.0148782	4.22781	2.03223e-19	1.98878	0.0909185	1380.84	834.612	7154.33	3399.57	1657.03	5	Amino acid transport and metabolism
CH1034_280111	hoxN	High-affinity nickel transport protein	-1.27204	0.297605	-14.2426	4.77731e-52	-11.0903	7.99597e-06	-5.31675	1.16083e-05	-10.9187	2.36073e-49	-8.53186	1.62537e-05	-4.15207	1.29699e-05	1.19947	0.4903	2.55747	2.92214e-09	1.99209	0.0924257	297.325	381.193	4154.97	3282.84	1595.92	5	Inorganic ion transport and metabolism
CH1034_180005	pflB	pyruvate formate lyase I	-7.24968	1.27323e-08	-87.4747	1.73704e-118	-48.8371	1.82952e-10	-25.2632	2.39355e-50	-11.796	1.37235e-53	-6.59241	9.54495e-05	-3.47376	2.17759e-10	1.67144	0.074824	3.29834	3.44271e-14	1.84369	0.0933934	8143.15	59322.9	699215	395555	208004	5	Energy production and conversion
CH1034_280123	hycD	hydrogenase 3, membrane subunit	-1.71008	0.090715	-566.36	1.26752e-144	-457.307	1.1994e-09	-163.84	4.21054e-54	-322.927	8.58151e-149	-261.387	3.84229e-09	-95.4074	9.55358e-49	1.15883	0.645657	3.29075	4.18792e-14	2.6613	0.099599	21.0794	36.2913	11711.4	9592.26	3487.09	5	Energy production and conversion
CH1034_280250	cbiC	Cobalt-precorrin-8X methylmutase	-3.19993	0.0500922	-8.67001	9.14585e-34	-8.493	7.73002e-07	-4.66988	5.51174e-13	-2.64243	2.15622e-06	-2.59906	0.0265209	-1.45485	0.272108	-1.04934	1	1.7643	0.000548425	1.73728	0.100505	125.606	404.391	1069.46	1062.78	594.24	5	Coenzyme transport and metabolism
CH1034_170027		Osmosensitive K+ channel histidine kinase KdpD	-1.78773	0.00582438	-5.27513	3.5399e-23	-1.94512	0.0555895	-3.05483	4.66172e-08	-2.87783	3.95999e-12	-1.06771	0.921139	-1.70264	0.00749946	2.5414	0.00105687	1.64167	0.00209031	-1.63965	0.10667	622.719	1122.62	3224.61	1206.18	1925.72	5	Signal transduction mechanisms
CH1034_240331	yecI	putative ferritin-like protein	1.33566	0.150897	-4.5153	5.97287e-20	-5.55431	3.38646e-08	-3.23786	0.00469768	-5.89417	4.97729e-30	-7.30763	1.15435e-11	-4.29757	0.000234927	-1.3124	0.435517	1.33295	0.207142	1.64903	0.110478	778.033	585.922	3445.17	4297.37	2542.4	5	Inorganic ion transport and metabolism
CH1034_130049		putative oxidoreductase protein	-7.415	0.0569453	-12.6107	6.19641e-10	-4.19239	0.0023528	-2.1641	0.000204923	-1.66295	0.381153	1.80528	0.511766	3.43719	0.15791	2.79199	0.00772734	5.54616	3.04031e-06	1.85337	0.11068	289.287	2152.65	3582.21	1208.16	633.137	5	Amino acid transport and metabolism
CH1034_280248	cbiE	putative cobalt-precorrin-6Y C(5)-methyltransferase	-9.04981	0.0194438	-23.0274	1.17791e-16	-24.8437	1.93789e-09	-13.6711	1.06982e-23	-2.48257	0.0112134	-2.68951	0.0488473	-1.50689	0.318127	-1.15091	0.861334	1.60174	0.0228004	1.73324	0.114918	13.7202	124.638	310.075	338.883	189.865	5	Coenzyme transport and metabolism
CH1034_140009	gltA	citrate synthase	-23.4301	1.71262e-05	-75.379	2.75988e-109	-48.1449	9.47419e-09	-23.9516	1.79729e-47	-3.14226	6.51471e-10	-2.01275	0.21153	-1.01751	0.996668	1.46449	0.189988	2.99993	4.97939e-12	1.91948	0.115971	117.013	2753.04	8653.06	5606.71	2831.15	5	Energy production and conversion
CH1034_180002		conserved protein of unknown function	-4.78513	0.0414318	-16.4311	1.19625e-19	-12.0779	3.04009e-07	-6.19954	1.58192e-06	-3.34999	6.62926e-05	-2.47099	0.056871	-1.28871	0.599196	1.27429	0.54422	2.52378	0.000211715	1.86027	0.116381	5.44728	26.2807	88.0757	65.626	34.2671	5	Function unknown
CH1034_130052		Transcriptional antiterminator of glycerol uptake operon	-14.2037	0.0165359	-20.8929	1.65123e-10	-9.35636	0.000178981	-4.41749	6.29341e-10	-1.43899	0.58626	1.55057	0.593453	3.22219	0.153481	2.0729	0.0915841	4.49699	0.000122716	2.02441	0.116583	56.5544	806.062	1160.34	527.077	252.75	5	Transcription
CH1034_270018	upp	uracil phosphoribosyltransferase	2.39615	0.100908	-2.12263	0.000265393	-2.36677	0.0133299	-1.32766	0.449409	-4.95309	4.10921e-25	-5.61244	2.86784e-05	-3.16836	0.0013314	-1.19157	0.552024	1.51763	0.034524	1.73091	0.121126	4844.9	2036.38	10075.9	11436.1	6491.72	5	Nucleotide transport and metabolism
CH1034_250276	menF	isochorismate synthase 2	-3.42203	4.94724e-09	-6.33889	4.21375e-27	-4.43115	2.95197e-06	-6.92686	1.01721e-20	-1.80653	0.00010943	-1.27387	0.533598	-2.01774	0.000387751	1.34135	0.353166	-1.14959	0.504006	-1.62701	0.121548	209.781	722.852	1304.42	925.301	1469.38	5	Coenzyme transport and metabolism
CH1034_240303	pykA	pyruvate kinase II	-3.32312	2.5322e-09	-9.07896	1.09684e-19	-6.33502	0.0010379	-3.06335	2.40104e-07	-2.66995	1.2154e-06	-1.86595	0.183111	1.08751	0.703583	1.34241	0.392723	2.8177	1.29606e-06	1.97565	0.121716	2684.37	8990.16	23932.6	16927.9	8314.06	5	Carbohydrate transport and metabolism
CH1034_280276	pduX	Propanediol utilization	-4.27785	1.36456e-08	-9.71203	5.19311e-27	-8.36114	0.00399209	-3.32392	1.07217e-07	-2.2152	3.36877e-06	-1.91337	0.29703	1.29408	0.25368	1.08841	0.792594	2.78523	3.22644e-09	2.40249	0.124611	62.004	266.962	590.739	516.349	208.106	5	Secondary metabolites biosynthesis, transport and catabolism
CH1034_160177	moaB	molybdopterin biosynthesis protein B	-2.09987	0.000623242	-6.05289	1.55125e-25	-3.58667	0.000378564	-2.04414	0.000936433	-2.81628	2.1784e-11	-1.6725	0.143995	1.03011	0.914932	1.57942	0.127262	2.81832	1.64894e-10	1.67557	0.13054	389.433	824.062	2315.09	1389.17	805.142	5	Coenzyme transport and metabolism
CH1034_240138	adhE	fused acetaldehyde-CoA dehydrogenase ; iron-dependent alcohol dehydrogenase ; pyruvate-formate lyase deactivase	-2.91728	1.05941e-07	-20.7062	1.05008e-65	-11.1571	3.14532e-07	-6.41696	3.2889e-20	-6.93664	1.74245e-35	-3.74411	0.000564425	-2.19273	5.38238e-05	1.72974	0.0634001	3.07173	1.34973e-12	1.66092	0.131943	17772.6	52185.8	361275	197355	115319	5	Energy production and conversion
CH1034_160066	asnB	asparagine synthetase B	1.67979	0.0136959	-4.03633	8.53704e-18	-3.60463	0.00201316	-2.01504	0.000381271	-6.61036	1.09432e-33	-5.98485	0.000438074	-3.36441	6.09747e-10	1.05393	0.96493	1.9088	5.96437e-05	1.72995	0.13449	3618.72	2172.43	14327.4	12988.7	7363.96	5	Amino acid transport and metabolism
CH1034_110020	hgdC	ATPase, activator of (R)-hydroxyglutaryl-CoA dehydratase	-14.1461	0.000723908	-86.7282	3.04353e-109	-56.9033	1.59877e-06	-24.5766	4.80874e-23	-5.9833	6.26139e-30	-3.93652	0.0382664	-1.72823	0.102226	1.42955	0.226916	3.36526	2.2243e-14	2.20738	0.140764	47.7762	679.401	4068.59	2706.56	1187.41	5	Lipid transport and metabolism
CH1034_240131	oppF	oligopeptide transporter subunit ; ATP-binding component of ABC superfamily	-2.46853	1.52548e-05	-9.37578	1.34543e-08	-4.21744	0.0192629	-5.98881	4.22926e-18	-3.71375	0.000121259	-1.67147	0.376773	-2.4155	1.00189e-05	2.0859	0.072621	1.49201	0.179314	-1.48829	0.168964	244.965	609.344	2256.94	1028.46	1483.4	5	Amino acid transport and metabolism
CH1034_280249	cbiD	putative cobalt-precorrin-6A synthase [deacetylating]	-6.4915	0.00245722	-16.0418	4.98374e-52	-16.3933	2.33166e-10	-9.7835	5.48248e-26	-2.41016	3.84485e-05	-2.47467	0.02358	-1.50171	0.149934	-1.09299	0.925086	1.55969	0.00627713	1.60117	0.170787	90.4199	590.216	1423.67	1475.65	895.273	5	Coenzyme transport and metabolism
CH1034_280122	hycE	hydrogenase 3, large subunit	-1.58332	0.0657066	-392.022	7.13707e-170	-300	8.68102e-08	-119.056	1.90276e-61	-241.706	2.42875e-170	-184.985	2.25051e-07	-74.9236	1.85182e-54	1.22187	0.578442	3.13378	6.94919e-13	2.39988	0.171406	75.4184	120.343	29031.5	22528.1	9075.15	5	Energy production and conversion
CH1034_280246	cbiF	Cobalt-precorrin-4 C(11)-methyltransferase	-6.62758	0.0137336	-14.5805	7.05272e-49	-12.1349	3.65365e-14	-7.31917	2.36708e-20	-2.14297	0.00664847	-1.79561	0.197186	-1.10086	0.880707	1.11865	0.691222	1.89166	8.66114e-05	1.58882	0.172413	84.1108	560.799	1203.38	1017.14	622.907	5	Coenzyme transport and metabolism
CH1034_240133	oppC	oligopeptide transporter subunit ; membrane component of ABC superfamily	-3.14704	6.05378e-06	-12.0368	6.50076e-43	-6.36064	2.47506e-05	-9.09242	2.42097e-25	-3.73455	4.62661e-16	-1.97948	0.0741136	-2.87636	1.68915e-07	1.76771	0.0609089	1.26093	0.243581	-1.49479	0.17881	113.719	360.36	1343.9	720.345	1044.81	5	Amino acid transport and metabolism
CH1034_360105	tpiA	triosephosphate isomerase	1.74821	0.00487976	-3.60338	8.74337e-15	-1.86241	0.0749128	-1.12926	0.619303	-6.15095	9.33133e-32	-3.18833	0.000616915	-1.96845	0.000505495	1.80121	0.0464525	3.03432	2.42593e-12	1.57769	0.182901	22555.6	12998.3	79797.9	41837.5	25758	5	Carbohydrate transport and metabolism
CH1034_240039		putative ABC-type taurine transport system periplasmic binding component	-3.25552	0.00272579	-6.06217	3.59794e-09	-3.637	0.00572719	-5.84496	7.19113e-08	-1.81977	0.0217207	-1.09842	0.868584	-1.79311	0.0389563	1.57025	0.283313	-1.01444	1	-1.67669	0.187466	8.75891	28.7437	52.1939	31.6776	51.8878	5	Inorganic ion transport and metabolism
CH1034_280120	hycG	hydrogenase 3 and formate hydrogenase complex, HycG subunit	-2.41816	0.000642223	-290.725	5.49494e-154	-220.945	9.84825e-07	-86.1728	9.10973e-51	-117.29	4.55548e-138	-89.0964	1.23823e-05	-35.4955	7.58847e-39	1.22747	0.581237	3.20987	2.77339e-13	2.4404	0.189744	40.4647	98.7239	11557.9	8910.28	3526.86	5	Energy production and conversion
CH1034_230056	tehB	putative AdoMet-dependent methyltransferase	-1.71938	0.0117256	-6.14045	3.00314e-25	-2.24729	0.0169791	-1.37184	0.166704	-3.48981	1.76373e-14	-1.28152	0.548109	1.25556	0.286764	2.5529	0.00141503	4.25238	1.19748e-16	1.5685	0.193094	323.521	560.483	1950.68	723.642	448.99	5	Secondary metabolites biosynthesis, transport and catabolism
CH1034_190283	ldhA	fermentative D-lactate dehydrogenase, NAD-dependent	-1.21755	0.302455	-6.34981	1.31218e-28	-3.17643	0.000972568	-1.97048	0.000664276	-5.09248	3.85337e-25	-2.56333	0.00622531	-1.60907	0.0174895	1.87684	0.0397654	3.07371	2.28307e-12	1.54619	0.199809	2677.76	3283.28	16682	8465.3	5327.92	5	Energy production and conversion
CH1034_330026	yedY	exported heme-molybdoenzyme molybdopterin-containing subunit YedY; TAT export	-2.00704	0.000859008	-20.6178	1.20643e-64	-10.2367	4.1617e-09	-6.34611	1.54808e-19	-10.0393	3.88038e-47	-4.99889	1.18223e-06	-3.15275	5.50778e-09	1.88161	0.0321595	3.0907	1.06061e-12	1.54187	0.205582	464.53	938.318	9400.43	4733.06	2983.4	5	General function prediction only
CH1034_250193	cdd	cytidine/deoxycytidine deaminase	-5.50814	5.80688e-16	-6.97553	2.80159e-29	-4.4187	3.98967e-06	-2.31603	0.31435	-1.23656	0.197191	1.26838	0.489441	2.40285	0.0021698	1.48319	0.211459	2.89042	3.63105e-05	1.82822	0.208651	248.446	1378.28	1701.27	1092.33	580.659	5	Nucleotide transport and metabolism
CH1034_20062	pfkA	6-phosphofructokinase I	-1.57798	0.0300831	-5.75748	2.09759e-25	-4.14698	8.08561e-06	-2.60149	2.31391e-06	-3.56793	8.65533e-17	-2.57889	0.00215228	-1.64399	0.0111027	1.29851	0.436099	2.10664	3.91471e-06	1.52638	0.209247	6735.62	10696.1	38081.9	27796	17724.2	5	Carbohydrate transport and metabolism
CH1034_280132	fhlA	DNA-binding transcriptional activator	-3.54183	9.62835e-10	-13.5692	2.2777e-50	-9.43397	6.8861e-05	-5.26771	7.4389e-06	-3.74248	5.93608e-18	-2.6086	0.0321613	-1.47885	0.0992425	1.35014	0.307878	2.45962	1.49435e-08	1.70884	0.212705	706.82	2520.74	9419.3	6633.29	3763.81	5	Transcription
CH1034_190071	yeaD	conserved hypothetical protein	-1.5463	0.0330855	-6.88046	9.97528e-31	-5.02446	9.83543e-05	-3.11564	5.90289e-06	-4.3448	9.7906e-22	-3.18166	0.00179308	-2.01108	0.00173437	1.27418	0.413759	2.09768	3.34447e-06	1.5425	0.214734	1754.92	2731.88	11851.3	8780.49	5529.3	5	Carbohydrate transport and metabolism
CH1034_280245	cbiG	Protein CbiG	-9.82344	0.00384152	-23.4008	6.49793e-23	-18.4409	3.92806e-11	-11.4472	8.79969e-28	-2.32279	0.00693029	-1.84	0.221655	-1.16147	0.756644	1.18688	0.535107	1.94432	0.000636873	1.53974	0.223299	51.4502	507.745	1181.05	943.858	595.388	5	Coenzyme transport and metabolism
CH1034_240132	oppD	oligopeptide transporter subunit ; ATP-binding component of ABC superfamily	-3.41621	4.59471e-09	-12.8749	5.63222e-46	-6.13121	6.89071e-05	-8.41741	1.49843e-24	-3.68326	1.76746e-16	-1.75764	0.12996	-2.45427	6.00935e-06	1.96093	0.0234956	1.45704	0.034981	-1.43636	0.224639	185.85	638.923	2348.72	1134.3	1580.6	5	Amino acid transport and metabolism
CH1034_190072	gapA	glyceraldehyde-3-phosphate dehydrogenase A	1.5995	0.0230919	-3.21594	5.22653e-13	-1.83286	0.0899485	-1.13742	0.546853	-5.0218	6.16749e-26	-2.87205	0.0073448	-1.81524	0.00242431	1.62886	0.099204	2.68595	3.14609e-10	1.54266	0.229632	173900	109413	548548	317395	199941	5	Carbohydrate transport and metabolism
CH1034_280251	cobD	Cobalamin biosynthesis protein CobD	-7.68602	0.000249982	-17.6921	4.03752e-19	-19.4977	2.40647e-08	-12.1573	2.16531e-27	-2.24007	0.00275099	-2.48836	0.0443739	-1.57222	0.0730034	-1.1832	0.84021	1.38545	0.0626935	1.5364	0.231867	29.1687	225.181	504.982	566.419	357.7	5	Coenzyme transport and metabolism
CH1034_240044		Putataive cysteine dioxygenase type I	-1.21541	0.73939	-8.2144	1.85304e-11	-8.45602	0.000172957	-4.84607	0.000151018	-6.61259	8.03564e-09	-6.89823	0.0016586	-3.98994	0.00038939	-1.09203	0.802221	1.6082	0.101517	1.68802	0.243691	6.23788	7.58585	50.1384	52.3194	30.5075	5	General function prediction only
CH1034_280121	hycF	formate hydrogenlyase complex iron-sulfur protein	-1.99545	0.024244	-353.709	1.32641e-155	-273.378	3.81381e-06	-110.269	3.60022e-50	-172.936	2.52246e-147	-133.643	2.00805e-05	-55.0283	6.76201e-42	1.21061	0.637497	3.05294	3.53701e-12	2.35968	0.246294	22.8992	46.0971	7955.62	6236.41	2552.59	5	Energy production and conversion
CH1034_120044	ydiB	quinate/shikimate 5-dehydrogenase, NAD(P)-binding	-2.4029	0.000119987	-6.2898	1.39704e-22	-3.29926	0.000246511	-2.12727	0.00097862	-2.55611	1.00121e-07	-1.35167	0.444836	1.13683	0.614938	1.78316	0.0834476	2.82287	1.89726e-08	1.4934	0.260197	61.3861	148.431	378.498	201.617	131.568	5	Amino acid transport and metabolism
CH1034_110019		conserved protein of unknown function	-41.797	0.000444701	-229.283	4.50513e-75	-161.941	1.13047e-06	-74.5271	3.38061e-08	-5.34368	2.37077e-15	-3.78446	0.0830782	-1.76897	0.276763	1.32964	0.418033	2.93861	1.68244e-07	2.06728	0.26307	2.67099	112.573	602.483	431.281	201.74	5	Function unknown
CH1034_160178	moaC	molybdopterin biosynthesis, protein C	-1.62692	0.0346681	-6.17796	9.14201e-17	-2.83501	0.017886	-1.80211	0.00721719	-3.71444	8.32806e-11	-1.70518	0.182318	-1.10526	0.647557	2.04097	0.0165478	3.26209	4.98603e-10	1.5008	0.265803	367.877	602.999	2232.81	1037.17	670.661	5	Coenzyme transport and metabolism
CH1034_220275	yliA	putative peptide transport fused subunits of ABC superfamily: ATP-binding components	-2.01613	0.0294942	-11.7592	5.99593e-30	-9.20069	0.011466	-4.40591	3.44784e-08	-5.7038	1.45128e-18	-4.45448	0.0562659	-2.17898	0.00187363	1.19887	0.626069	2.54284	1.37135e-06	1.98384	0.286988	21.7843	44.1897	251.745	199.317	97.1118	5	General function prediction only
CH1034_350057	feoB	fused ferrous iron transporter, protein B: GTP-binding protein ; membrane protein	-14.8724	0.00275045	-64.8769	6.20748e-84	-22.307	1.02392e-10	-14.4774	1.33342e-10	-4.27117	4.98821e-11	-1.4694	0.479399	1.03291	0.996507	2.7095	0.000449015	4.28303	1.39996e-16	1.4742	0.287146	521.997	7816.45	33240.1	11594.3	7622.69	5	Inorganic ion transport and metabolism
CH1034_300021	speA	biosynthetic arginine decarboxylase, PLP-binding	-3.20769	1.28545e-08	-4.39958	1.16007e-18	-5.23843	4.40417e-06	-3.60207	1.93639e-10	-1.34076	0.0713822	-1.61165	0.134314	-1.11944	0.583621	-1.26417	0.439322	1.16256	0.454593	1.40153	0.288502	991.889	3203.42	4284.65	5169.4	3613.8	5	Amino acid transport and metabolism
CH1034_220276		putative monooxygenase	-3.74642	0.00129014	-13.4172	1.15592e-19	-11.8376	0.0295926	-4.66772	4.8258e-05	-3.50142	3.30384e-07	-3.08079	0.236007	-1.24079	0.538424	1.06528	0.869501	2.74071	5.41921e-05	2.405	0.296076	6.67449	25.1984	88.0316	78.5984	31.5444	5	Energy production and conversion
CH1034_220073		2OG-Fe(II) oxygenase family oxidoreductase	1.56651	0.0916357	-5.40031	4.58634e-19	-7.64224	4.42897e-10	-5.20767	6.52589e-14	-8.26182	6.80011e-25	-11.7967	1.13252e-14	-8.12519	4.1103e-20	-1.50483	0.20925	-1.01205	0.941222	1.41208	0.304343	71.9532	46.2103	381.636	547.09	378.766	5	General function prediction only
CH1034_220100		conserved protein of unknown function	-2.36738	0.0635891	-11.905	2.04157e-11	-10.4091	2.28259e-08	-6.4534	9.65207e-05	-4.91683	5.42812e-07	-4.31276	0.000165553	-2.72412	0.00946868	1.07034	0.886829	1.7513	0.0918401	1.54491	0.309769	6.24263	14.8541	72.9278	64.65	40.6981	5	Function unknown
CH1034_240134	oppB	oligopeptide transporter subunit ; membrane component of ABC superfamily	-2.2656	8.33658e-05	-11.13	6.04537e-43	-5.48112	2.49962e-06	-7.13115	1.90875e-21	-4.79278	7.43499e-23	-2.37127	0.00814783	-3.13361	1.2127e-08	1.89396	0.0312255	1.48552	0.020922	-1.35855	0.312476	192.614	439.459	2103.39	1051.72	1387.78	5	Amino acid transport and metabolism
CH1034_220180	asd	aspartate-semialdehyde dehydrogenase, NAD(P)-binding	-2.29515	0.0155747	-7.38077	6.05815e-32	-3.80893	1.02033e-05	-2.55927	0.0523935	-3.13502	4.00722e-13	-1.63346	0.136605	-1.11255	0.821248	1.8002	0.0706688	2.73566	2.23396e-07	1.4366	0.326621	289.781	670.693	2096.87	1099.83	748.563	5	Amino acid transport and metabolism
CH1034_240263	manX	fused mannose-specific PTS enzymes: IIA component ; IIB component	-1.744	0.00450738	-5.53716	3.78381e-25	-7.32746	0.00302497	-4.15356	1.94096e-05	-3.10084	1.43663e-13	-4.10659	0.0233437	-2.37718	0.00312626	-1.42353	0.572076	1.26618	0.305261	1.6842	0.34162	5640.77	9896.58	30643.5	41164.3	23672.8	5	Carbohydrate transport and metabolism
CH1034_180031	ompN	outer membrane pore protein N, non-specific	1.12227	0.786854	-5.03475	5.92874e-19	-3.18514	0.0787133	-1.73607	0.0338523	-5.52459	6.4901e-22	-3.50295	0.077067	-1.94411	0.00124615	1.4586	0.388148	2.75779	3.58657e-09	1.75864	0.344218	10176.9	9108.91	50201.5	32259.3	17818	5	Cell wall/membrane/envelope biogenesis
CH1034_240045		Sulfurtransferase	-2.61043	0.0529461	-8.15454	1.16007e-18	-6.8889	2.61773e-07	-4.59151	0.000320107	-3.04909	1.92808e-07	-2.59333	0.00798086	-1.75921	0.12887	1.11517	0.772079	1.68464	0.0144126	1.43741	0.348561	16.1794	42.5214	129.587	110.704	75.2143	5	Inorganic ion transport and metabolism
CH1034_220001		dimethyl sulfoxide reductase, anaerobic, subunit B (fragment)	-6.68992	0.0172638	-38.1243	3.58546e-50	-25.0617	6.3502e-08	-16.6718	5.78297e-22	-5.56777	3.20951e-18	-3.67098	0.0104203	-2.47905	0.00292173	1.4208	0.265357	2.18251	4.54854e-05	1.43616	0.36109	7.09509	47.5987	265.229	176.859	119.334	5	Energy production and conversion
CH1034_300250	yhbU	peptidase (collagenase-like)	-5.3461	3.99449e-08	-31.5112	1.32028e-78	-16.0247	1.31345e-06	-10.7702	5.00123e-30	-5.75896	4.06187e-29	-2.93532	0.0170026	-2.00824	0.000373604	1.83717	0.0369501	2.784	1.70638e-10	1.42216	0.369036	231.318	1243.84	7154.02	3691.33	2517.54	5	Posttranslational modification, protein turnover, chaperones
CH1034_80120	argI	ornithine carbamoyltransferase 1	4.48773	2.93635e-12	-12.2419	3.71677e-19	-8.6362	1.0883e-11	-6.00914	3.88839e-19	-53.4879	9.97789e-38	-38.0647	1.62073e-29	-26.8708	1.10206e-47	1.32423	0.312647	1.9355	0.000677142	1.37895	0.370813	736.053	164.955	8830.09	6328.66	4468.22	5	Amino acid transport and metabolism
CH1034_290044	pgk	phosphoglycerate kinase	-1.11467	0.601586	-5.3544	2.06747e-24	-3.32719	0.000124263	-2.34104	1.81806e-05	-4.69202	4.97187e-24	-2.92942	0.000391561	-2.09383	0.000139661	1.49739	0.196287	2.17575	9.79849e-07	1.36302	0.371223	24214.7	27165.4	127201	80212.5	57287.4	5	Carbohydrate transport and metabolism
CH1034_130102	mmuP	S-methylmethionine transporter; CP4-6 prophage	-1.00499	0.961944	-14.8312	1.63849e-53	-3.82613	0.0531449	-4.84433	8.20438e-15	-14.42	1.29973e-59	-3.71733	0.0562727	-4.80901	3.52282e-15	3.59449	2.25386e-06	2.91236	1.59862e-11	-1.3289	0.379157	487.458	492.964	7094.09	1856.06	2386.79	5	Amino acid transport and metabolism
CH1034_190332	yedF	conserved hypothetical protein	-14.228	1.40689e-16	-24.805	3.72545e-66	-12.2717	1.09465e-07	-8.50994	3.00573e-23	-1.70341	0.000862463	1.18395	0.594284	1.67644	0.010486	1.88149	0.0326945	2.77276	3.72472e-10	1.37871	0.385596	83.0905	1189.13	2023.26	1015.23	714.95	5	Posttranslational modification, protein turnover, chaperones
CH1034_190089	ynjE	putative exported thiosulfate sulfur transferase / thiosulfate binding protein	-11.5587	3.77996e-28	-39.7877	1.01217e-83	-23.8618	1.29595e-08	-16.415	1.31054e-37	-3.36536	2.92058e-15	-2.0207	0.0690423	-1.41496	0.0812972	1.55958	0.130692	2.31036	2.1771e-07	1.38729	0.38847	98.4268	1144.67	3845.56	2336.66	1632.93	5	Inorganic ion transport and metabolism
CH1034_270017	uraA	uracil transporter	1.00781	0.911828	-9.41148	4.32046e-41	-7.24283	0.000479872	-4.82599	1.35649e-07	-9.23656	5.5383e-44	-7.23166	0.00175217	-4.84489	1.52945e-07	1.22103	0.649819	1.85171	9.64172e-05	1.45693	0.388491	612.753	612.2	5651.96	4422.31	2986.88	5	Nucleotide transport and metabolism
CH1034_350078	asd	aspartate-semialdehyde dehydrogenase, NAD(P)-binding	1.4491	0.0623958	-4.30778	1.1289e-18	-2.35627	0.0294272	-1.53852	0.231325	-6.09313	1.8893e-31	-3.34088	0.00336101	-2.22688	0.0351989	1.70105	0.0713877	2.65635	4.36592e-09	1.46495	0.399668	7096.85	4938.39	30010.8	16654.3	11040.2	5	Amino acid transport and metabolism
CH1034_240264	manY	mannose-specific enzyme IIC component of PTS	-3.44619	1.39095e-07	-10.9416	5.6437e-45	-13.9949	0.000477511	-8.2389	9.19199e-08	-3.1002	1.09019e-13	-3.96823	0.0336408	-2.3862	0.00481535	-1.37776	0.635828	1.26143	0.302403	1.62167	0.40276	2217.82	7687.58	23807.6	30917.7	18459.4	5	Carbohydrate transport and metabolism
CH1034_220277		Alkylhydroperoxidase AhpD domain protein	-4.12131	6.50623e-06	-14.3918	1.22817e-12	-9.02181	0.0744033	-3.90972	1.38086e-05	-3.41715	4.60243e-05	-2.13268	0.491458	1.05828	0.860594	1.49589	0.46442	3.51167	3.26121e-05	2.18826	0.416473	12.2741	50.8858	173.469	110.071	48.4433	5	Function unknown
CH1034_250301	pta	phosphate acetyltransferase	-4.94811	6.21752e-11	-27.7973	1.05128e-76	-17.3744	6.53583e-11	-12.3153	5.24798e-34	-5.48372	2.46524e-28	-3.44354	0.000266716	-2.4777	3.25217e-06	1.4959	0.17886	2.14947	1.45206e-06	1.35082	0.420274	3251.42	16191.3	88689.2	56264.4	40466.6	5	General function prediction only
CH1034_250293	lrhA	DNA-binding transcriptional repressor of flagellar, motility and chemotaxis genes	-2.70895	9.3049e-07	-8.51644	1.65821e-36	-9.26	3.386e-12	-6.72086	4.03559e-19	-3.06897	2.09282e-13	-3.35282	6.50031e-05	-2.46766	4.07373e-06	-1.16616	0.73786	1.20783	0.289099	1.3193	0.439799	588.567	1605.27	4918.71	5429.3	4000.06	5	Transcription
CH1034_180004	pflA	pyruvate formate lyase activating enzyme 1	-4.13847	3.26098e-12	-6.1046	2.61548e-27	-5.74865	2.10661e-08	-4.3737	0.000594182	-1.44078	0.0188858	-1.36762	0.377245	-1.04982	0.869688	-1.00452	0.993175	1.3337	0.190399	1.26292	0.487562	988.984	4118.37	5924.34	5657.24	4369.71	5	Posttranslational modification, protein turnover, chaperones
CH1034_350030	nasD	nitrite reductase, large subunit, nucleotide- and Fe/S-cluster binding	-2.35481	0.00506678	-316.771	3.1519e-31	-323.119	1.61182e-17	-378.261	2.22819e-117	-131.034	1.39584e-27	-134.466	1.09812e-15	-159.984	2.22599e-93	-1.09384	1	-1.25567	0.315719	-1.22429	0.48918	54.2558	128.4	16835.6	17453.4	20732.7	5	Energy production and conversion
CH1034_190333	yedE	conserved hypothetical protein; putative inner membrane protein	-9.86282	4.8916e-16	-23.7742	3.81022e-68	-12.6983	3.91037e-08	-9.2873	2.38366e-26	-2.35557	1.90238e-08	-1.2603	0.60807	1.06486	0.774161	1.74797	0.0554326	2.43628	2.27007e-08	1.30536	0.497485	251.7	2497.86	5877.53	3181.15	2365.04	5	General function prediction only
CH1034_280241	cbiL	Cobalt-precorrin-2 C(20)-methyltransferase	-8.88935	0.00350742	-15.6523	4.8019e-21	-14.1759	3.13229e-12	-10.3749	6.05384e-24	-1.71719	0.100894	-1.56266	0.38483	-1.16341	0.736008	1.03282	0.839402	1.43529	0.033539	1.30521	0.498498	35.6633	318.654	547.974	502.961	374.365	5	Coenzyme transport and metabolism
CH1034_280055	fim	putative fimbrial-like protein	1.04266	1	-126.213	5.34583e-109	-16.6253	2.20338e-15	-12.5204	2.43842e-10	-128.55	4.49163e-113	-17.0766	1.75119e-16	-13.0313	2.7826e-10	7.10801	9.51126e-12	9.57137	3.24628e-39	1.27898	0.501193	14.4014	13.9011	1782.05	238.259	182.156	5	Cell motility
CH1034_280243	cbiJ	Cobalt-precorrin-6A reductase	-5.55065	0.012195	-17.002	8.57833e-52	-13.6782	1.10992e-12	-10.0946	5.92294e-26	-2.98843	2.29464e-08	-2.41648	0.0215672	-1.81211	0.0367251	1.16049	0.617752	1.60232	0.00517222	1.29679	0.502589	62.1693	346.755	1037.11	846.571	634.463	5	Coenzyme transport and metabolism
CH1034_250192	yohK	conserved hypothetical protein; putative inner membrane protein	-2.94407	2.98537e-07	-8.47946	2.11246e-34	-4.18898	0.000191298	-2.57766	0.38323	-2.81544	4.11474e-11	-1.40035	0.36292	1.15558	0.822629	1.90709	0.0403362	3.16446	0.000502231	1.55883	0.510881	240.263	712.08	2000.45	1001.15	624.627	5	Cell wall/membrane/envelope biogenesis
CH1034_300114	ureF	Urease accessory protein UreF	-5.13756	3.07801e-13	-7.91275	3.86865e-07	-4.60941	0.00670203	-3.21452	2.09588e-07	-1.50166	0.0969742	1.1393	0.6679	1.60587	0.0269818	1.60426	0.203276	2.34522	0.00653717	1.3682	0.523914	70.5457	364.881	547.188	323.467	228.886	5	Posttranslational modification, protein turnover, chaperones
CH1034_300251	yhbV	protease	-9.0167	0.000108681	-59.0278	3.23693e-100	-26.316	4.73072e-09	-19.7509	9.74211e-43	-6.38335	4.14122e-32	-2.85708	0.0200071	-2.18175	0.000278281	2.08774	0.00924264	2.84209	4.11011e-11	1.27432	0.554238	110.199	999.991	6384.25	2890.94	2200.85	5	Posttranslational modification, protein turnover, chaperones
CH1034_220101		conserved protein of unknown function	-3.96026	2.43006e-05	-28.9211	7.38721e-17	-22.378	3.54373e-05	-14.6984	0.000222659	-7.14479	1.11672e-08	-5.54535	0.00702481	-3.70723	0.017392	1.21347	0.70144	1.86855	0.112915	1.46072	0.568302	13.2789	52.9067	376.596	295.804	196.769	5	Posttranslational modification, protein turnover, chaperones
CH1034_220273		putative dipeptide transport protein (ABC superfamily, membrane)	-2.62018	0.0107595	-6.96812	3.30102e-06	-6.43389	0.043714	-3.93552	0.000485956	-2.59398	0.00313827	-2.40395	0.293028	-1.49297	0.207556	1.02056	0.916365	1.69002	0.128948	1.55911	0.568302	9.71313	25.6049	66.3885	62.1355	38.5662	5	Amino acid transport and metabolism
CH1034_220002	ynfE	oxidoreductase subunit	-2.06739	0.00111905	-9.73148	1.16558e-24	-6.5674	0.00330999	-4.72271	5.00698e-14	-4.60322	1.72419e-13	-3.11089	0.0467869	-2.275	4.10522e-05	1.39192	0.347129	1.96463	5.98806e-05	1.32653	0.573337	269.669	560.596	2576.9	1761.42	1287.4	5	Energy production and conversion
CH1034_350031	nirD	nitrite reductase, NAD(P)H-binding, small subunit	-1.32344	0.542972	-175.059	1.1339e-21	-180.642	1.52839e-23	-204.177	9.48921e-91	-129.025	1.49626e-21	-133.75	1.84836e-24	-153.837	1.29158e-81	-1.10854	0.961012	-1.22616	0.457615	-1.1829	0.58477	12.4888	16.597	2143.75	2244.89	2578.68	5	Inorganic ion transport and metabolism
CH1034_130082	ykgK	putative transcriptional regulator	1.58127	0.326951	-9.76628	2.34738e-08	-7.05716	1.14589e-07	-8.41213	1.22265e-20	-15.0072	1.2917e-10	-10.9994	2.40128e-09	-13.2103	7.74035e-27	1.28034	0.495524	1.10439	0.6261	-1.23377	0.616202	42.3394	27.0026	404.665	298.109	359.764	5	Transcription
CH1034_280240	cbiM	Cobalt transport protein CbiM	-6.33317	0.00728308	-10.059	7.68138e-37	-8.54993	0.000526375	-6.42537	3.9292e-18	-1.55109	0.181045	-1.32066	0.756612	-1.01142	0.987308	1.09959	0.737386	1.48964	0.0233758	1.26892	0.620666	96.4383	613.61	952.251	820.554	626.588	5	Inorganic ion transport and metabolism
CH1034_20090	argB	acetylglutamate kinase	2.1262	0.000217042	-8.48685	8.25788e-37	-5.63663	6.25068e-08	-6.25185	1.42996e-19	-17.5955	3.47523e-67	-11.7537	9.76826e-16	-13.2358	7.04841e-35	1.40838	0.249141	1.29201	0.128897	-1.15813	0.624175	1144.52	542.342	9533.53	6423.74	7233.24	5	Amino acid transport and metabolism
CH1034_250300	ackA	acetate kinase A and propionate kinase 2	-3.31771	9.42912e-10	-11.9736	1.44863e-48	-6.80499	4.55951e-10	-5.52052	3.78945e-18	-3.52287	1.30045e-16	-2.01938	0.0257754	-1.65424	0.0100777	1.64522	0.121973	2.06753	6.13919e-06	1.18682	0.635862	5477.92	18293.9	64318.6	37145.3	30529.7	5	Energy production and conversion
CH1034_190165	yciW	putative amidase or amidotransferase	2.59695	9.07816e-05	-2.16361	0.000291839	-2.55918	0.0095073	-2.14876	0.00021763	-5.48631	2.29152e-14	-6.56803	6.50031e-05	-5.56373	1.08212e-17	-1.25699	0.429062	-1.04393	0.78582	1.15003	0.64097	2929.48	1135.3	6223.38	7455.59	6366.65	5	Function unknown
CH1034_160131	galT	galactose-1-phosphate uridylyltransferase	-1.54359	0.039811	-5.18834	9.98988e-23	-2.48738	0.00630123	-2.71943	7.21342e-07	-3.2809	9.8673e-15	-1.57816	0.202813	-1.75681	0.0040442	1.94475	0.0234956	1.81324	0.000285181	-1.14248	0.644174	874.245	1360.7	4453.37	2166.27	2404.47	5	Energy production and conversion
CH1034_280187	eno	enolase	1.91146	0.00152113	-4.71787	2.35524e-21	-2.1787	0.0601865	-1.73134	0.00600961	-8.8067	2.66521e-43	-4.0779	0.00315065	-3.30046	9.90961e-10	2.00937	0.0157053	2.59038	1.71485e-09	1.20401	0.666954	93743.8	49328.4	433859	203438	164034	5	Carbohydrate transport and metabolism
CH1034_300111	ureB	urease beta subunit	-3.91153	4.08278e-10	-6.3994	8.78715e-25	-3.40578	0.000213952	-2.71997	5.45922e-06	-1.59467	0.00454512	1.17058	0.64965	1.44522	0.0840069	1.75359	0.0642013	2.23936	2.81004e-06	1.20058	0.667781	86.5362	341.096	542.975	293.549	237.731	5	Amino acid transport and metabolism
CH1034_20003	yihD	conserved hypothetical protein	-8.19346	8.18511e-24	-23.7612	1.48935e-69	-16.9631	4.73459e-07	-13.5899	1.02783e-35	-2.82886	1.48409e-11	-2.02746	0.0879728	-1.65007	0.0122648	1.29976	0.386373	1.66423	0.00204294	1.19528	0.673831	235.235	1941.12	5481.76	3979.54	3230.03	5	Function unknown
CH1034_240135	oppA	oligopeptide transporter subunit ; periplasmic-binding component of ABC superfamily	-2.27199	2.72996e-05	-14.3819	7.30969e-54	-7.01445	3.02148e-05	-5.65201	2.93146e-18	-6.17943	1.53328e-31	-3.02433	0.00656461	-2.47877	3.53313e-06	1.90365	0.0284911	2.42037	2.92003e-08	1.18843	0.68289	1561.25	3569.65	22026.3	10911.7	8914.78	5	Amino acid transport and metabolism
CH1034_280306	lysA	diaminopimelate decarboxylase, PLP-binding	2.63505	2.24949e-06	-3.97308	2.26013e-17	-2.06489	0.0238258	-1.68521	0.0581232	-10.2088	1.92391e-47	-5.34357	1.58199e-08	-4.42744	1.61185e-05	1.79419	0.0530124	2.23924	4.53839e-07	1.17771	0.689328	1644.53	629.109	6408.68	3383.59	2799.12	5	Amino acid transport and metabolism
CH1034_280054	yraI	periplasmic pilin chaperone (lpfB-like)	1.22902	0.750463	-27.3592	3.15046e-46	-4.24877	0.110282	-3.23335	0.000675789	-32.7775	1.22719e-46	-5.18931	0.125865	-3.9605	0.000151962	6.09207	2.29912e-08	8.03132	9.12165e-24	1.27823	0.698279	10.2444	8.41129	274.995	43.3466	33.5459	5	Cell motility
CH1034_220274		conserved membrane protein of unknown function	-2.45624	0.0596322	-7.88878	1.0894e-09	-5.85074	0.00352736	-4.41093	0.000217934	-3.13661	0.000322202	-2.33125	0.143949	-1.78598	0.124286	1.26456	0.592285	1.70626	0.101684	1.26617	0.699139	5.65667	14.0029	43.8175	32.9243	25.1996	5	Amino acid transport and metabolism
CH1034_300071	metC	cystathionine beta-lyase, PLP-dependent	1.44362	0.0576247	-5.21043	2.15966e-23	-1.95513	0.254815	-1.51523	0.0562376	-7.3463	1.30281e-37	-2.75702	0.0895581	-2.18179	5.9228e-05	2.47109	0.000967373	3.2707	4.19037e-14	1.22993	0.708451	2474.35	1725.99	12652.8	4815.5	3792.2	5	Amino acid transport and metabolism
CH1034_280056		conserved protein of unknown function	3.85331	0.0172638	-34.1774	1.36885e-37	-3.44861	0.00398637	-2.74266	0.00419223	-128.949	4.33272e-44	-13.0657	8.67441e-08	-10.5653	7.6684e-08	9.29759	5.16669e-13	11.8352	3.53571e-23	1.20753	0.709474	11.4228	2.98591	383.624	39.2147	31.7087	5	Function unknown
CH1034_240059		conserved protein of unknown function	-3.19799	0.00294383	-5.52544	9.74603e-24	-3.64528	0.0165099	-2.89339	2.02859e-07	-1.68272	0.00309256	-1.11492	0.896989	1.11353	0.757913	1.40822	0.217848	1.82087	0.000316085	1.20545	0.727534	171.012	552.282	926.21	621.835	499.276	5	Amino acid transport and metabolism
CH1034_20080	metF	5,10-methylenetetrahydrofolate reductase	-1.59462	0.0275501	-16.4115	2.13731e-58	-5.80407	0.0336099	-6.48378	3.33948e-20	-10.0529	1.1848e-48	-3.56089	0.103181	-4.0607	8.75012e-13	2.60827	0.000519194	2.40445	1.33686e-08	-1.1691	0.736898	1988.22	3188.26	32012.6	11488.6	13043.8	5	Amino acid transport and metabolism
CH1034_300265	argG	argininosuccinate synthetase	1.78679	0.00459876	-5.26145	2.84709e-24	-3.40419	0.000114014	-2.81926	1.49912e-07	-9.17028	7.33638e-45	-5.96518	1.88873e-09	-5.01488	3.69255e-16	1.44224	0.216292	1.77647	0.00030704	1.15684	0.738271	5161.89	2910.49	26640.1	17499.5	14703.4	5	Amino acid transport and metabolism
CH1034_280244	cbiH	Cobalt-precorrin-3B C(17)-methyltransferase	-7.06886	0.0175628	-16.4429	3.26582e-51	-11.7815	3.17725e-05	-9.53104	4.88191e-25	-2.27137	0.0026632	-1.63058	0.496004	-1.3457	0.509007	1.30244	0.359173	1.63937	0.0032994	1.17877	0.738271	73.0097	518.232	1178.29	855.841	704.096	5	Coenzyme transport and metabolism
CH1034_300112	ureC	urease alpha subunit	-4.68975	7.58814e-14	-6.79111	1.00376e-29	-3.78743	0.0002041	-3.11762	2.52529e-08	-1.41272	0.0256473	1.26377	0.462327	1.51221	0.0389613	1.67528	0.074491	2.07678	5.00966e-06	1.16168	0.745578	398.527	1882.3	2654.96	1502.12	1254.71	5	Amino acid transport and metabolism
CH1034_120184	metQ	DL-methionine transporter subunit ; periplasmic-binding component of ABC superfamily	2.07472	0.000290924	-5.3961	1.03998e-24	-1.72808	0.362033	-1.38173	0.1206	-10.93	6.10405e-51	-3.50283	0.0706746	-2.86066	7.10813e-07	2.88906	0.000104527	3.70939	9.01806e-17	1.19357	0.788072	7451.48	3616.77	39438.3	12823.1	10410.6	5	Inorganic ion transport and metabolism
CH1034_180006	focA	formate transporter	-3.78812	5.69237e-09	-34.6267	1.14048e-84	-18.7358	2.07826e-05	-14.8062	0.00282354	-8.93368	4.74135e-44	-4.85881	0.00663104	-3.87226	0.0398479	1.73894	0.064925	2.24242	0.00257808	1.21185	0.795685	1902.1	7247.25	64603.9	35460.3	28392.1	5	Inorganic ion transport and metabolism
CH1034_350058	yhgG	putative DNA-binding transcriptional regulator	-4.55078	0.000470707	-29.0471	1.81386e-74	-9.23324	0.000466857	-7.396	0.000247349	-6.24257	4.00163e-27	-1.98303	0.198138	-1.61372	0.200574	2.92843	0.000103839	3.75818	4.08125e-13	1.19089	0.800056	174.728	801.254	4983.87	1606.94	1304.16	5	Function unknown
CH1034_220071		ABC transporter	-1.57617	0.181666	-7.06611	1.31824e-13	-8.69226	0.0569298	-8.98163	5.33697e-21	-4.38337	4.46761e-09	-5.38818	0.120603	-5.67526	1.47801e-14	-1.30308	0.810765	-1.33305	0.10386	-1.08731	0.807467	35.235	55.9244	244.745	304.501	320.262	5	Inorganic ion transport and metabolism
CH1034_130083	ecpA	E, coli common pilus (ECP)	-1.29975	0.250512	-19.3169	1.03984e-61	-12.0782	1.62719e-06	-10.5052	3.97203e-29	-14.4972	1.41182e-58	-9.10519	6.61625e-06	-8.0538	5.51918e-24	1.48206	0.185827	1.74821	0.000424206	1.10106	0.815021	203.212	266.153	3851.7	2446.03	2160.23	5	Function unknown
CH1034_280242	cbiK	Sirohydrochlorin cobaltochelatase	-3.70606	0.0315746	-9.31806	2.49227e-36	-7.09111	4.71209e-09	-6.11237	7.17572e-18	-2.45139	5.83403e-05	-1.87588	0.146904	-1.6427	0.101845	1.2239	0.507249	1.44979	0.028548	1.11082	0.823243	128.875	480.325	1178.37	910.492	796.752	5	Coenzyme transport and metabolism
CH1034_220084		OHCU decarboxylase	-3.6451	0.000181592	-5.78325	0.000725948	-2.97068	0.0157087	-2.54369	0.0143178	-1.5421	0.258381	1.24681	0.654173	1.43848	0.24817	1.81713	0.1746	2.15641	0.0610972	1.12455	0.826727	9.39133	34.5259	53.2305	27.8001	24.1653	5	Function unknown
CH1034_170017	nfsA	nitroreductase A, NADPH-dependent, FMN-dependent	-2.64525	1.0239e-05	-8.67631	2.64454e-33	-4.29546	0.00123353	-4.39876	0.00455192	-3.20616	4.89673e-13	-1.59206	0.218764	-1.65091	0.15668	1.89589	0.0344649	1.8872	0.0052338	-1.07157	0.843049	125.413	333.991	1068.25	535.922	556.962	5	Energy production and conversion
CH1034_250297	yfbT	putative phosphatase	-3.17931	7.88299e-09	-5.92168	2.27372e-26	-3.28699	0.000701153	-2.83128	1.62411e-07	-1.81757	0.000136345	-1.01348	0.965691	1.12701	0.574679	1.68336	0.0844642	1.98857	2.61416e-05	1.11183	0.843049	845.286	2708.17	4911.07	2767.57	2418.96	5	General function prediction only
CH1034_280236	cobQ	Cobyric acid synthase	-4.37962	0.00114074	-6.6631	1.79957e-27	-5.27193	4.87244e-07	-5.29819	1.22002e-15	-1.48533	0.0904325	-1.17994	0.789402	-1.20511	0.507818	1.18197	0.589171	1.19741	0.333372	-1.05118	0.844305	209.557	923.112	1371.01	1099.64	1123.21	5	Coenzyme transport and metabolism
CH1034_300110	ureA	urease gamma subunit	-2.80481	4.23779e-06	-5.85721	7.42888e-22	-2.85009	0.00224233	-2.46039	6.45392e-05	-2.03678	2.49365e-05	1.00436	0.941816	1.14688	0.563919	1.91497	0.033007	2.27051	3.71341e-06	1.10961	0.852726	82.7688	234.042	475.802	235.03	205.564	5	Amino acid transport and metabolism
CH1034_270098	yfiD	Autonomous glycyl radical cofactor	-33.4638	0.000525103	-64.519	1.83145e-09	-62.2135	1.48688e-32	-56.3292	1.36556e-65	-1.8753	0.180994	-1.82948	0.131871	-1.67366	0.162941	-1.038	0.950961	1.0905	0.707834	1.0622	0.863945	751.583	25251.5	47481.7	46582.1	42762.1	5	General function prediction only
CH1034_210034	ynfK	putative synthase (similar to dethiobiotin synthetase)	-3.17217	1.02031e-05	-8.35368	0.000168788	-4.32466	0.00552532	-4.51844	0.0923893	-2.57943	0.0385439	-1.33726	0.577962	-1.40941	0.559512	1.81527	0.28843	1.77671	0.368226	-1.09218	0.877147	756.164	2414.77	6204.93	3256.21	3443.97	5	Coenzyme transport and metabolism
CH1034_20089	argC	N-acetyl-gamma-glutamylphosphate reductase, NAD(P)-binding	5.46355	1.57827e-16	-5.32559	3.65969e-20	-3.83336	1.97411e-05	-3.8433	1.38367e-11	-28.3639	7.98858e-57	-20.5714	1.37825e-22	-20.9202	3.02087e-45	1.29671	0.376748	1.31778	0.0787892	-1.04474	0.882161	2234.98	411.861	11673.3	8531.34	8682.27	5	Amino acid transport and metabolism
CH1034_190094	ydjZ	conserved hypothetical protein; putative inner membrane protein	-2.56068	0.00203202	-5.9306	2.73795e-14	-5.30425	0.00143817	-4.62026	0.000801492	-2.26134	0.000105518	-2.0322	0.107935	-1.79245	0.0705009	1.05171	0.873814	1.22559	0.491703	1.0976	0.890253	20.8177	53.7437	121.239	109.93	97.3181	5	Function unknown
CH1034_230138		conserved membrane protein of unknown function	1.24287	0.48274	-7.25198	1.48891e-12	-11.2749	0.0244579	-9.3902	1.38367e-11	-8.81824	1.14164e-14	-13.7075	0.0159885	-11.6134	1.0552e-15	-1.64432	0.565279	-1.35644	0.153594	1.14291	0.90829	22.5904	18.3349	161.221	253.501	214.894	5	Amino acid transport and metabolism
CH1034_130221	rncA	nickel and cobalt resistance	-8.04361	0.00337908	-19.3528	1.41682e-57	-10.2817	8.97463e-13	-10.137	8.23443e-27	-2.34769	6.89033e-05	-1.25454	0.639461	-1.25352	0.461706	1.75225	0.0620694	1.81854	0.000296361	-1.02715	0.911281	65.9274	534.806	1250.46	675.526	674.596	5	General function prediction only
CH1034_130103	mmuM	S-methylmethionine:homocysteine methyltransferase; CP4-6 prophage	-3.41461	1.45716e-08	-21.4374	3.84666e-08	-7.45869	0.00019664	-6.58745	4.20563e-19	-6.11435	3.29198e-05	-2.13593	0.0855941	-1.92264	0.00110405	2.67005	0.0266794	3.09359	0.00422235	1.08097	0.911793	138.563	476.721	2912.54	1028.58	922.461	5	Amino acid transport and metabolism
CH1034_110120	thrC	threonine synthase	1.91797	0.00122449	-3.27282	1.74338e-13	-2.31609	0.190955	-1.95648	0.0013999	-6.1223	4.80559e-32	-4.33939	0.0388533	-3.74073	7.19313e-08	1.31692	0.398033	1.58956	0.00416503	1.12942	0.911814	7719.58	4055.52	24780.1	17813.6	15257.4	5	Amino acid transport and metabolism
CH1034_280238	cbiQ	Cobalt transport protein CbiQ	-4.8275	0.0178529	-7.22302	3.2032e-16	-6.20991	2.13547e-05	-5.4999	9.83025e-14	-1.45832	0.306933	-1.25986	0.775713	-1.13365	0.79653	1.08632	0.746058	1.25036	0.239426	1.07894	0.913618	47.0791	228.635	333.803	291.26	261.957	5	Inorganic ion transport and metabolism
CH1034_280239	cbiN	Cobalt transport protein CbiN	-3.00402	0.0747331	-5.64072	5.45348e-20	-4.03762	0.0113836	-3.88322	1.12653e-09	-1.83475	0.0559445	-1.3146	0.767948	-1.28901	0.557058	1.30243	0.389785	1.38165	0.091871	-1.00908	0.915306	72.8432	219.747	403.358	292.781	286.358	5	Inorganic ion transport and metabolism
CH1034_220072	metQ	DL-methionine transporter subunit ; periplasmic-binding component of ABC superfamily	-2.27208	0.123524	-10.7894	2.51366e-11	-15.0807	0.0246083	-12.5251	2.74861e-28	-4.64702	7.56138e-06	-6.49003	0.100075	-5.49439	6.40744e-15	-1.48009	0.688308	-1.21797	0.20828	1.14491	0.924167	36.984	84.4241	392.001	554.178	468.338	5	Inorganic ion transport and metabolism
CH1034_280235	cobU	bifunctional cobinamide kinase and cobinamide phosphate guanylyltransferase	-4.50039	0.00017678	-6.37492	9.85648e-24	-5.30829	5.31106e-07	-4.79763	5.29942e-13	-1.38524	0.160481	-1.15653	0.80404	-1.06257	0.857009	1.12457	0.734684	1.26609	0.231202	1.05718	0.934552	96.2906	435.471	602.842	508.302	467.296	5	Coenzyme transport and metabolism
CH1034_130107	tauD	taurine dioxygenase, 2-oxoglutarate-dependent	-1.48591	0.0833429	-13.3682	1.85933e-06	-16.5532	5.09931e-05	-14.7272	4.41869e-34	-8.78469	1.14002e-05	-10.9154	0.000224967	-9.85555	7.83201e-28	-1.318	0.697588	-1.15462	0.650831	1.07405	0.942042	152.441	228.348	2001.99	2512.31	2270.04	5	Secondary metabolites biosynthesis, transport and catabolism
CH1034_350115	zntA	zinc, cobalt and lead efflux system	-4.8219	1.56557e-13	-12.3609	1.19625e-19	-6.97345	4.61311e-06	-6.70265	0.000600017	-2.49914	3.93691e-07	-1.41574	0.37115	-1.37999	0.327744	1.65212	0.0706688	1.76222	0.0345923	-1.00629	0.944248	187.394	910.32	2272.08	1300.75	1267.99	5	Inorganic ion transport and metabolism
CH1034_350023	argD	bifunctional acetylornithine aminotransferase and succinyldiaminopimelate aminotransferase	-1.02559	0.863837	-8.96063	5.12928e-17	-5.22666	9.0261e-08	-5.09082	2.60254e-16	-8.50934	5.53378e-19	-5.0163	4.649e-08	-4.94238	8.07348e-16	1.60391	0.111406	1.67379	0.00344098	-1.0121	0.963084	1028.35	1061.86	9029.6	5351.92	5286.27	5	Amino acid transport and metabolism
CH1034_140007	yedX	conserved hypothetical protein	-1.01158	0.855834	-76.8007	1.60343e-114	-18.291	2.3567e-19	-17.7814	8.8061e-08	-74.0597	1.13799e-124	-17.7744	6.64932e-21	-17.5487	6.99289e-08	3.89815	1.02228e-06	4.0967	3.59764e-19	-1.01021	0.968416	341.383	347.469	25688.8	6220.01	6130.38	5	General function prediction only
CH1034_220099		protein of unknown function	-1.09382	0.868072	-5.89291	4.46326e-13	-3.9336	0.00452796	-3.75413	3.90637e-06	-5.25496	2.23141e-11	-3.53579	0.00895997	-3.41943	1.80183e-05	1.40969	0.353166	1.4926	0.0936652	1.0067	0.978538	16.5965	18.3026	95.9859	65.0266	62.9661	5	Function unknown
CH1034_170014	ybjM	conserved hypothetical protein; putative inner membrane protein	-1.36363	0.17443	-9.22354	2.39011e-05	-3.83704	0.0899485	-3.44831	0.00106584	-6.62457	0.000135841	-2.75918	0.193487	-2.51049	0.00479376	2.26711	0.145046	2.56013	0.0385851	1.06382	0.987821	400.108	549.2	3623.85	1528.04	1391.53	5	Function unknown
CH1034_280234	cobT	nicotinate-nucleotide dimethylbenzimidazole-P phophoribosyl transferase	-3.49339	0.000127482	-5.61149	6.04672e-14	-4.06538	1.64685e-05	-3.83949	1.64945e-10	-1.5686	0.0738276	-1.14344	0.823537	-1.0933	0.753116	1.29629	0.462087	1.3938	0.0935302	1.0155	0.991026	131.584	462.405	724.635	532.282	510.076	5	Coenzyme transport and metabolism
CH1034_130091		Extracellular solute-binding protein family 3	-1.40687	0.397815	-25.9682	6.15443e-73	-15.8802	2.20219e-17	-14.9917	8.57129e-38	-18.0129	6.2432e-68	-11.0822	1.54309e-15	-10.6145	4.15221e-30	1.52625	0.184354	1.64851	0.00237022	1.01597	0.991671	875.296	1239.35	22323.6	13843.8	13274.4	5	Amino acid transport and metabolism
CH1034_140063		protein of unknown function	315.658	1.98707e-102	489.961	2.55478e-157	492.921	4.21521e-53	9.449	2.34743e-28	1.58958	0.351681	1.5867	0.442023	-33.2906	2.06167e-47	-1.06246	0.971131	-54.5013	3.08306e-74	-54.2396	3.38298e-28	7723.68	24.6838	15.4669	15.6021	826.733	6	Function unknown
CH1034_240087	metE	5-methyltetrahydropteroyltriglutamate- homocysteine methyltransferase	3.84263	5.92144e-06	73.3449	9.60213e-28	52.4064	4.15162e-26	1.9682	0.00752373	19.5376	0.000166796	13.8709	0.00168406	-1.94959	0.0416496	-1.48854	0.212511	-39.2394	3.58264e-22	-27.7335	4.33049e-21	45405.4	11929.1	607.92	861.459	23342.4	6	Amino acid transport and metabolism
CH1034_10075		conserved protein of unknown function	155.602	3.4364e-87	29.334	2.07002e-74	74.6072	5.66884e-34	3.8231	1.15559e-11	-5.16959	7.22267e-06	-2.06003	0.365734	-40.5331	4.49815e-55	2.41027	0.0627862	-8.06652	9.34043e-28	-20.2647	4.79961e-20	6376.72	41.2504	213.031	84.9805	1687.08	6	Function unknown
CH1034_150037	entE	2,3-dihydroxybenzoate-AMP ligase component of enterobactin synthase multienzyme complex	50.5113	3.79859e-54	18.8198	7.54207e-40	68.4398	2.4655e-33	4.77076	3.21145e-15	-2.62278	0.00883285	1.38385	0.781256	-10.5182	1.8008e-19	3.34266	0.0030293	-4.13213	1.81472e-10	-14.9574	2.94083e-17	13885.4	277.866	724.405	202.448	2941.52	6	Secondary metabolites biosynthesis, transport and catabolism
CH1034_300046		conserved protein of unknown function	100.537	1.3088e-06	34.4977	7.47101e-05	56.6445	2.76609e-05	3.77246	0.0493769	-2.83387	0.000172991	-1.74509	0.251024	-26.4829	2.4476e-32	1.53376	0.265357	-9.62137	3.30284e-19	-15.6115	2.08955e-16	1789.9	17.9528	50.7834	31.5192	479.29	6	Function unknown
CH1034_390026	fecI	RNA polymerase, sigma 19 factor; KpLE2 phage-like element	157.141	1.57003e-93	61.4383	3.9564e-105	310.789	8.10031e-51	25.02	2.24654e-51	-2.49679	2.3105e-05	2.01484	0.142192	-6.24845	4.14829e-15	4.70514	2.75984e-08	-2.57689	2.24619e-06	-12.9553	4.16601e-16	105066	673.988	1676.55	336.657	4244.59	6	Transcription
CH1034_390025	fecR	transmembrane signal transducer for ferric citrate transport; KpLE2 phage-like element	32.0012	1.42822e-54	26.017	5.25893e-74	98.8233	8.70474e-38	6.14434	5.42704e-20	-1.20115	0.53442	3.14949	0.0515786	-5.17801	4.42616e-09	3.53325	1.30742e-05	-4.43849	1.02681e-08	-16.7939	1.48809e-15	17833.5	562.395	672.664	179.715	2934.34	6	Inorganic ion transport and metabolism
CH1034_150036	entC	isochorismate synthase 1	82.2676	3.17127e-68	29.9788	1.21796e-52	109.523	2.24384e-38	5.83289	9.5681e-19	-2.6811	0.00152664	1.35903	0.807734	-14.004	2.12635e-15	3.3547	0.000419753	-5.3801	4.83129e-09	-19.5579	1.97104e-14	11622.8	142.796	380.623	105.901	2012.65	6	Coenzyme transport and metabolism
CH1034_140064	yncE	conserved hypothetical protein	90.896	5.8989e-13	21.6263	2.81621e-08	72.1075	3.11662e-11	6.4221	0.000100594	-4.10211	2.37004e-11	-1.23662	0.742372	-14.0616	4.51109e-32	3.06861	0.000463363	-3.53299	6.74451e-13	-11.6797	2.92676e-14	4932.75	54.7496	223.676	68.2831	775.992	6	Function unknown
CH1034_240088		conserved hypothetical protein	17.5298	2.41047e-21	174.037	2.70276e-42	45.9702	7.00826e-29	4.77057	2.24646e-09	10.1601	0.00123276	2.66977	0.224325	-3.66815	1.61425e-06	-4.11756	0.280794	-38.3961	1.14489e-28	-10.0123	2.24462e-13	68736.6	3956.92	387.78	1489.01	14577	6	Function unknown
CH1034_150033	fepD	iron-enterobactin transporter subunit ; membrane component of ABC superfamily	39.5905	2.6613e-57	15.1615	2.6968e-53	42.1425	1.05463e-27	2.15215	0.00014729	-2.54743	7.77256e-08	1.08478	0.887292	-18.2644	8.76514e-14	2.57809	0.00193816	-7.37905	1.60283e-08	-20.4066	7.22875e-12	4588.4	116.898	296.788	108.524	2153.25	6	Inorganic ion transport and metabolism
CH1034_250203	cirA	ferric iron-catecholate outer membrane transporter	325.894	2.21241e-71	35.1752	1.34069e-40	118.382	9.27664e-40	10.7652	4.18455e-24	-9.05773	1.32958e-08	-2.69577	0.285506	-30.0802	1.26636e-22	3.09013	0.0166022	-3.42292	4.7803e-06	-11.4697	1.00267e-11	124825	386.457	3484.12	1052.26	11724.2	6	Inorganic ion transport and metabolism
CH1034_240083		conserved exported protein of unknown function	12.5458	1.27329e-06	4.13702	0.00122149	14.2254	2.96243e-06	2.03521	0.0629563	-2.95675	2.68622e-12	1.1481	0.817149	-6.12717	1.47058e-19	3.20479	0.000102309	-2.13492	1.78487e-06	-7.22083	2.2597e-10	7962.65	640.503	1886.94	558.208	3952.36	6	Inorganic ion transport and metabolism
CH1034_240370		Integrase (fragment)	324.113	3.80851e-08	54.6316	2.59006e-05	47.2313	9.88331e-05	6.03308	0.0182008	-5.78149	5.04623e-27	-6.78357	5.94637e-07	-53.3372	1.52342e-25	-1.23434	0.515215	-9.50461	7.17299e-12	-8.09231	6.65548e-10	71902.4	223.371	1288.73	1517.68	12033.3	6	Replication, recombination and repair
CH1034_190120	fepA	iron-enterobactin outer membrane transporter	97.529	9.95236e-18	47.7571	1.02808e-14	54.3432	7.07084e-14	7.55201	8.22214e-07	-1.99465	0.00895997	-1.7713	0.114132	-12.8325	9.48855e-16	1.05808	0.995891	-6.63062	1.69698e-10	-7.44805	7.48224e-10	4261.29	43.9688	87.5222	78.1823	570.29	6	Inorganic ion transport and metabolism
CH1034_150026	entD	phosphopantetheinyltransferase component of enterobactin synthase multienzyme complex	92.7919	8.38567e-77	12.6496	3.55147e-49	34.6435	6.37795e-26	5.2745	7.12977e-17	-7.1696	2.07987e-11	-2.62236	0.0867482	-17.4778	1.76317e-19	2.53261	0.00511622	-2.5113	0.000103635	-6.86044	1.9133e-09	6391.74	69.5098	496.05	183.941	1224.5	6	Secondary metabolites biosynthesis, transport and catabolism
CH1034_110086		conserved membrane protein of unknown function	107.712	1.01969e-26	140.429	4.0952e-27	232.049	1.15126e-31	35.8162	4.54304e-18	1.33243	0.294501	2.19446	0.0288002	-3.00049	1.17466e-07	1.54835	0.257664	-4.12043	2.39753e-15	-6.76664	1.9133e-09	16015.4	149.929	112.058	68.6465	452.892	6	Function unknown
CH1034_150038	entB	isochorismatase	36.926	6.83469e-30	23.4163	3.26499e-26	49.4258	1.45754e-29	8.28733	5.53608e-16	-1.54135	0.296564	1.36355	0.800736	-4.43172	2.75748e-14	1.94291	0.143011	-2.96289	1.31216e-11	-6.19779	3.67203e-09	16060.3	439.093	673.211	324.272	1957.81	6	Secondary metabolites biosynthesis, transport and catabolism
CH1034_60066	yjcB	conserved hypothetical protein; putative inner membrane protein	46.8558	1.74418e-62	9.76675	1.84364e-40	19.3639	1.45658e-19	2.14026	0.000103243	-4.68379	8.83835e-22	-2.3965	0.217831	-21.81	3.52075e-16	1.87816	0.0744958	-4.79443	8.30282e-07	-9.37073	4.73747e-09	11052.4	237.202	1109.87	567.261	5228.53	6	Function unknown
CH1034_280145	yfeD	Chelated iron transport system membrane protein YfeD	5.53917	9.54236e-18	12.6616	5.25267e-50	40.2709	6.49098e-28	7.30304	2.35818e-23	2.33885	0.0831242	7.43167	0.0046969	1.32531	0.535766	2.94054	0.000152585	-1.81754	0.000210674	-5.76787	7.8496e-09	17429.2	3174.8	1351.37	431.28	2412.9	6	Inorganic ion transport and metabolism
CH1034_240098		conserved protein of unknown function	20.395	1.03969e-33	8.39227	2.44083e-23	37.2191	4.22418e-26	6.41787	4.63463e-20	-2.37359	0.00592006	1.86095	0.432737	-3.16099	2.13885e-07	4.10621	2.61272e-06	-1.3724	0.0715287	-6.04308	1.28035e-08	3094.5	153.286	361.862	82.9064	487.515	6	Inorganic ion transport and metabolism
CH1034_300284	sfsB	DNA-binding transcriptional activator of maltose metabolism	19.7584	3.72407e-38	16.7164	2.93906e-49	22.312	1.1737e-20	4.08134	4.58733e-12	-1.15158	0.536862	1.15255	0.698976	-4.8161	4.22484e-12	1.25166	0.495524	-4.30235	3.22974e-13	-5.72241	4.94117e-08	1042.81	53.1765	61.1675	46.529	258.35	6	Transcription
CH1034_280175	ygbE	conserved hypothetical protein; putative inner membrane protein	10.5615	3.57363e-29	5.9853	3.4961e-27	11.3861	1.55718e-14	2.2903	2.93882e-05	-1.72244	0.000564037	1.09576	0.821615	-4.58983	2.03937e-14	1.78102	0.0667521	-2.74433	2.91061e-10	-5.17521	6.66413e-08	8471.25	807.841	1388.78	740.818	3742.15	6	Function unknown
CH1034_390024	fecA	ferric citrate outer membrane transporter; KpLE2 phage-like element	12.5276	5.26115e-30	7.27556	2.05923e-24	23.2708	1.35768e-21	4.74806	4.58353e-15	-1.67803	0.0292047	1.8925	0.271912	-2.62155	1.28364e-05	2.96117	0.000157698	-1.60809	0.0048692	-5.10118	1.04604e-07	10335.4	833.439	1393.11	442.841	2200.17	6	Inorganic ion transport and metabolism
CH1034_150034	ybdA	enterobactin exporter	49.1332	2.37655e-62	14.229	2.42005e-52	56.843	3.99663e-31	3.88795	6.28394e-12	-3.37525	2.95496e-07	1.18144	0.845342	-12.5479	2.61338e-08	3.70872	1.5022e-05	-3.82899	0.000366314	-15.2815	1.32865e-07	4529.24	93.0791	312.49	79.3951	1177.08	6	Amino acid transport and metabolism
CH1034_210022		conserved protein of unknown function	23.1664	8.70244e-47	24.2262	5.8754e-70	31.5586	8.58645e-25	3.60237	6.17265e-11	1.07345	0.93353	1.38008	0.40268	-6.39413	1.51418e-07	1.22054	0.528534	-7.0582	4.07241e-07	-9.0908	1.66942e-07	26233.1	1140.12	1060.88	827.082	7363.88	6	Function unknown
CH1034_150027	fepA	iron-enterobactin outer membrane transporter	99.7104	2.05885e-82	7.67981	2.04062e-35	23.5243	6.21535e-22	5.06322	3.03454e-16	-12.7016	1.11597e-09	-4.14388	0.243256	-19.5893	1.10672e-44	2.80738	0.0529041	-1.59002	0.00357933	-4.85066	1.74729e-07	76656.4	776.56	9801.84	3251.01	15297.1	6	Inorganic ion transport and metabolism
CH1034_180186	iutA	Ferric aerobactin receptor	13.5029	6.27386e-35	4.70598	2.61591e-21	21.2104	9.89922e-21	4.64178	1.1747e-14	-2.79966	0.000186579	1.60257	0.621346	-2.89926	0.0010528	4.15545	4.0708e-07	-1.06678	0.756183	-4.75567	2.58917e-07	29051	2175.15	6057.35	1365.76	6325.07	6	Inorganic ion transport and metabolism
CH1034_150039	entA	2,3-dihydro-2,3-dihydroxybenzoate dehydrogenase	18.0984	1.63143e-38	12.3098	1.4106e-33	25.3325	1.13588e-22	5.48143	1.02619e-17	-1.43715	0.280229	1.42829	0.672476	-3.28645	1.55607e-07	1.9064	0.0402026	-2.35551	2.20982e-07	-4.82197	2.97478e-07	5137.32	286.453	409.868	202.184	947.667	6	Lipid transport and metabolism
CH1034_280066		conserved protein of unknown function	4.71928	4.60964e-09	10.7007	3.31451e-18	20.7992	1.61969e-13	2.28346	0.000798922	2.32184	0.041434	4.48266	0.00317686	-2.06391	0.014953	1.82368	0.424114	-4.93632	1.87751e-06	-9.50308	3.91214e-07	105.819	22.5863	9.69966	5.05987	46.9515	6	Function unknown
CH1034_280143	yfeB	Chelated iron transport system membrane protein YfeB	3.2101	1.61845e-08	7.05153	4.35072e-31	20.6542	1.02197e-20	4.67003	3.92748e-15	2.24821	0.0999951	6.56847	0.00874366	1.46167	0.403384	2.71128	0.000592831	-1.58386	0.00442738	-4.61893	4.54068e-07	12519.6	3936.58	1743.16	603.785	2710.86	6	Inorganic ion transport and metabolism
CH1034_250205		conserved protein of unknown function	29.4122	3.08702e-40	17.6573	5.36721e-34	29.7048	5.68748e-24	6.55683	3.50406e-20	-1.62589	0.00984981	1.02649	0.936817	-4.45964	8.80746e-13	1.57675	0.187555	-2.82483	1.27339e-09	-4.71476	5.54824e-07	3955.96	135.437	219.696	132.605	609.5	6	Function unknown
CH1034_20006	yihG	putative endonuclease	16.2956	1.32231e-21	4.80671	6.88377e-11	8.64564	6.22038e-12	2.01479	0.000673628	-3.30595	1.0392e-13	-1.85301	0.0686986	-8.04351	6.47555e-24	1.685	0.0853603	-2.50512	2.18485e-08	-4.46992	6.76731e-07	3930.69	242.905	801.525	452.839	1971.45	6	Lipid transport and metabolism
CH1034_150040	ybdB	putative esterase	24.3009	9.24858e-47	18.5294	1.50846e-59	31.9999	7.60642e-25	7.28046	1.09232e-22	-1.28026	0.331458	1.34336	0.644793	-3.31985	3.4457e-09	1.59703	0.153826	-2.67014	1.47755e-08	-4.58236	9.69267e-07	4073.81	169.131	215.73	126.95	565.461	6	Secondary metabolites biosynthesis, transport and catabolism
CH1034_390009		transposase (fragment)	10.8126	4.39876e-25	5.76818	1.44e-21	9.7813	2.16985e-12	2.15081	0.000239749	-1.83037	0.00802162	-1.08545	0.921139	-5.00301	2.05951e-12	1.59051	0.202241	-2.8139	7.43359e-08	-4.7473	1.22184e-06	523.338	48.7395	89.0443	53.249	245.996	6	Replication, recombination and repair
CH1034_360019	cspA	major cold shock protein	56.8631	2.31473e-68	37.2789	1.2515e-83	110.188	1.7025e-39	3.23188	2.42381e-09	-1.48556	0.0153386	1.97351	0.0224362	-17.4546	5.62348e-06	2.78001	0.000572461	-12.0835	9.04607e-05	-35.6344	1.42757e-06	870837	15429.7	22887.7	7867.53	272343	6	Transcription
CH1034_280144	yfeC	Chelated iron transport system membrane protein YfeC	7.34782	9.50718e-23	9.98215	3.5464e-42	26.166	3.58716e-23	6.37084	1.15246e-20	1.39126	0.411521	3.63182	0.026271	-1.14786	0.643464	2.43311	0.00224817	-1.64445	0.00271646	-4.28704	1.64675e-06	15133.1	2078.42	1487.83	576.071	2402.91	6	Inorganic ion transport and metabolism
CH1034_360077	rpmG	50S ribosomal protein L33	15.2982	4.31059e-07	3.40597	0.00397687	6.86124	0.000187068	1.67096	0.181124	-4.37891	6.04126e-22	-2.19453	0.011427	-9.09461	7.25973e-27	1.87414	0.0441542	-2.13925	1.41497e-06	-4.26289	1.74226e-06	87808.9	5782.72	25267.1	12760.5	53078.5	6	Translation, ribosomal structure and biogenesis
CH1034_30017		Transcriptional regulator, LysR family	6.20908	1.21833e-18	3.10572	1.24441e-11	8.38562	5.94246e-12	1.62796	0.018171	-1.94911	1.98061e-05	1.37758	0.303937	-3.78756	3.53313e-06	2.53069	0.000951303	-1.99938	0.00752872	-5.38731	1.79628e-06	3205.44	520.204	1012.18	380.619	1989.82	6	Transcription
CH1034_130279		conserved membrane protein of unknown function	7.18829	6.58285e-13	5.77402	1.61265e-11	8.35829	1.05848e-10	1.87318	0.00396901	-1.21352	0.407158	1.18053	0.710555	-3.81659	2.02385e-09	1.35905	0.439237	-3.23862	1.35478e-09	-4.63723	2.08157e-06	481.364	67.5113	81.7306	57.3579	259.824	6	Function unknown
CH1034_330010		protein of unknown function	74.4242	8.46595e-17	15.1335	2.04157e-11	21.6584	2.55003e-12	2.02618	0.0242979	-4.78163	0.0372744	-3.35115	0.559535	-36.4825	1.34423e-09	1.34889	0.696604	-7.85372	1.30603e-05	-11.264	2.32747e-06	130.399	1.76872	8.44348	5.99332	65.1285	6	Function unknown
CH1034_150029	ybdZ	conserved hypothetical protein	17.4381	5.37704e-36	7.53069	1.58537e-29	27.4335	3.6592e-22	5.9994	6.63998e-18	-2.26015	0.0185973	1.60935	0.642189	-2.89433	8.0073e-05	3.35881	0.000229217	-1.31855	0.198937	-4.77819	2.62167e-06	944.452	54.7621	123.097	34.3236	159.094	6	Function unknown
CH1034_140039		ABC transporter, iron chelate uptake transporter (FeCT) family, permease protein	4.47453	1.66675e-10	1.75295	0.000746473	5.76148	1.07198e-08	1.4959	0.0532592	-2.49394	0.000558704	1.31459	0.746682	-2.97964	1.06426e-06	3.05152	6.88257e-05	-1.23018	0.237607	-4.02426	3.27538e-06	4588.66	1034.81	2567.55	792.611	3098.19	6	Inorganic ion transport and metabolism
CH1034_280142		Uncharacterized periplasmic iron-binding protein HI_0362	6.84704	1.60743e-21	9.22785	5.77798e-41	25.6271	9.53478e-23	6.4825	4.38431e-21	1.37805	0.411934	3.81135	0.035188	-1.05175	0.858257	2.57036	0.00316342	-1.49356	0.00944908	-4.115	3.99645e-06	35240.6	5194.32	3750.87	1369.81	5499.15	6	Inorganic ion transport and metabolism
CH1034_110084	fhuF	ferric iron reductase involved in ferric hydroximate transport	15.083	9.04782e-38	5.95072	9.46065e-28	21.3088	7.10915e-21	5.44972	7.17228e-18	-2.47676	0.000149875	1.43839	0.625989	-2.75714	6.4626e-07	3.32343	3.07415e-05	-1.1469	0.435315	-4.07083	4.25306e-06	33270.1	2227.3	5489.69	1555.34	6178.38	6	Function unknown
CH1034_190043	ddg	palmitoleoyl-acyl carrier protein (ACP)-dependent acyltransferase	5.62008	5.37329e-18	21.1318	8.19823e-67	11.5013	3.20825e-14	2.24632	3.98616e-05	3.84775	0.00463027	2.06861	0.216328	-2.48729	0.00182549	-1.96266	0.0951278	-9.85345	2.50526e-11	-5.29051	4.42849e-06	20231.1	3627.94	939.669	1751.45	9101.55	6	Cell wall/membrane/envelope biogenesis
CH1034_180097	puuD	gamma-Glu-GABA hydrolase	4.97671	2.4868e-15	7.11187	7.23784e-30	7.23842	3.10754e-10	1.74977	0.00475087	1.4624	0.226567	1.476	0.36931	-2.8381	0.000479515	-1.04859	0.846919	-4.27857	3.35399e-06	-4.29986	5.10377e-06	2582.45	523.387	356.477	354.926	1495.77	6	General function prediction only
CH1034_390005		conserved protein of unknown function	34.8162	1.77748e-55	34.013	1.79909e-59	21.2443	4.23623e-20	3.93759	4.28157e-12	1.00472	0.869299	-1.62002	0.280666	-8.8148	1.824e-09	-1.72633	0.425114	-9.10731	4.34585e-08	-5.57836	5.62054e-06	13523	390.877	389.061	633.851	3476.6	6	Function unknown
CH1034_300209	alx	conserved hypothetical protein; putative inner membrane protein, part of terminus	9.03868	2.3378e-08	8.5624	3.82731e-08	9.42038	6.79206e-08	2.46707	0.00332138	-1.02828	0.881483	1.05888	0.887292	-3.64457	1.34571e-10	1.02654	0.931791	-3.64953	8.71138e-15	-3.96512	6.48723e-06	3187.9	355.401	364.946	337.385	1306.05	6	Inorganic ion transport and metabolism
CH1034_300258	rpsO	30S ribosomal protein S15	27.4535	7.01025e-10	4.52854	0.000359004	8.51757	1.55455e-05	2.28121	0.0249146	-5.90686	1.19774e-30	-3.16739	0.000127023	-11.956	4.56079e-33	1.74323	0.0678078	-2.08391	4.03818e-06	-3.8809	6.87163e-06	142388	5223.52	30822.3	16678.4	63050.1	6	Translation, ribosomal structure and biogenesis
CH1034_110134	rpsT	30S ribosomal subunit protein S20	22.9068	2.6059e-10	4.13391	0.000256903	8.40354	4.75924e-06	2.27383	0.0171414	-5.40277	4.07928e-28	-2.68628	0.00103469	-10.0143	1.72698e-29	1.90155	0.0385485	-1.90909	4.75537e-05	-3.83353	8.56386e-06	147853	6503.13	35059.3	17536.8	65683	6	Translation, ribosomal structure and biogenesis
CH1034_330011	yhcN	conserved hypothetical protein	9.89219	3.27881e-16	20.9464	1.55909e-23	18.3825	2.11666e-18	4.66165	1.68384e-10	2.17236	5.19619e-05	1.8813	0.0734371	-2.10947	0.000317564	-1.2158	0.612256	-4.7166	5.87077e-17	-4.07922	9.9797e-06	1960.5	199.79	91.7678	106.245	424.773	6	Coenzyme transport and metabolism
CH1034_190058	umuD	DNA polymerase V, subunit D	4.52026	1.17563e-07	4.69653	4.26004e-08	8.14732	1.94642e-10	2.01321	0.00298746	1.06508	0.753599	1.83762	0.0851475	-2.2324	0.000450827	1.62182	0.201782	-2.44934	9.29933e-06	-4.22554	1.01275e-05	339.658	75.6518	70.9316	41.5533	170.541	6	Transcription
CH1034_10052	rpmH	50S ribosomal protein L34	12.3414	9.30331e-07	4.3981	0.0007443	7.46494	7.50343e-05	2.05338	0.0567848	-2.73522	2.01326e-11	-1.62774	0.138605	-5.97383	2.52389e-19	1.58314	0.145194	-2.24941	3.28934e-07	-3.77377	1.06206e-05	68569.5	5597.87	15279.6	9158.65	33733.4	6	Translation, ribosomal structure and biogenesis
CH1034_130237		Transcriptional regulator	8.63443	0.0119439	9.05722	0.0152447	13.7016	0.00741511	2.96748	0.15294	1.07126	0.781983	1.61188	0.153703	-2.91135	0.000743884	1.41904	0.295188	-3.21539	0.000483275	-4.81297	1.12934e-05	7087.2	822.911	765.642	513.081	2410.1	6	Amino acid transport and metabolism
CH1034_150028	fes	enterobactin/ferric enterobactin esterase	39.6221	8.6608e-59	11.6803	5.58436e-47	31.8565	3.72404e-25	8.74117	8.72163e-27	-3.31572	2.00894e-07	-1.21759	0.796743	-4.51479	1.02139e-13	2.52245	0.00210076	-1.40255	0.0427126	-3.80556	1.21678e-05	6646.17	169.444	558.757	207.866	768.557	6	Inorganic ion transport and metabolism
CH1034_290018	yqfA	putative hemolysin, inner membrane subunit	4.6296	1.77108e-14	26.7728	1.75802e-74	13.6568	3.31828e-16	3.26988	1.54041e-09	5.92513	6.95013e-09	2.99654	0.000365869	-1.40726	0.180747	-2.09987	0.0151835	-8.58464	5.79434e-10	-4.34248	1.22389e-05	15268.1	3324.35	559.423	1113.39	4721.34	6	General function prediction only
CH1034_390022	fecC	iron-dicitrate transporter subunit ; membrane component of ABC superfamily; KpLE2 phage-like element	6.91948	5.44472e-19	4.90666	1.1369e-18	13.0082	5.87839e-15	3.33266	6.49036e-09	-1.37399	0.234152	1.91788	0.228655	-2.06439	0.00101035	2.46931	0.00517564	-1.54644	0.0351273	-4.07418	1.3259e-05	678.696	99.0919	135.648	52.0022	205.914	6	Inorganic ion transport and metabolism
CH1034_130006	mltD	membrane-bound lytic murein transglycosylase D	13.7643	2.51715e-35	5.80438	1.69072e-27	8.51035	4.82894e-12	2.41954	6.50546e-06	-2.31907	1.56425e-07	-1.59023	0.174697	-5.65872	2.92723e-10	1.37615	0.363704	-2.51364	0.000102098	-3.66805	1.46373e-05	119172	8713.95	20157.6	13932.5	49803.7	6	Cell wall/membrane/envelope biogenesis
CH1034_230020	yncE	conserved hypothetical protein	40.8839	1.73972e-60	7.10349	4.07168e-32	20.4825	1.62491e-20	5.7971	8.58844e-19	-5.61984	1.12417e-10	-1.95235	0.506579	-7.02041	2.50089e-22	2.64465	0.0205326	-1.28643	0.146822	-3.68825	1.5974e-05	21954.8	542.508	3033.46	1068.96	3828.67	6	Function unknown
CH1034_90016	intB	putative integrase; KpLE2 phage-like element	16.3749	8.99733e-06	3.42151	0.01501	5.86179	0.00257804	1.63365	0.277293	-4.66273	2.78533e-14	-2.75289	0.000878633	-9.95765	2.31901e-21	1.59631	0.145331	-2.19942	8.62867e-05	-3.71997	1.63538e-05	8332.23	512.752	2385.99	1417.38	5152.84	6	Replication, recombination and repair
CH1034_130069		protein of unknown function	61.8529	1.20996e-08	39.4426	1.05587e-07	21.7451	6.98234e-06	3.4889	0.0138616	-1.53944	0.678286	-2.81013	0.117218	-17.6921	7.22403e-09	-1.92429	0.321565	-11.8822	2.61307e-07	-6.45609	1.67424e-05	232.205	3.77589	5.77872	10.6351	67.2861	6	Replication, recombination and repair
CH1034_140065	fcuA	Ferrichrome receptor FcuA	15.4141	2.46079e-09	10.6212	5.93215e-08	15.8673	1.16729e-08	4.52809	8.66172e-05	-1.41666	0.0507703	1.0468	0.92854	-3.37985	1.26172e-09	1.38625	0.370212	-2.45768	7.02061e-07	-3.63984	2.54842e-05	5226.68	341.646	482.674	328.543	1165.46	6	Inorganic ion transport and metabolism
CH1034_300150		D12 class N6 adenine-specific DNA methyltransferase	7.42542	1.71398e-22	3.64008	1.77044e-15	8.03822	1.86287e-11	2.41595	9.41258e-06	-1.99295	6.62728e-06	1.10077	0.800736	-3.0607	9.66462e-09	2.0744	0.0152777	-1.58255	0.00438451	-3.46797	3.16928e-05	16272.2	2206.81	4385.47	2014.86	6813.24	6	Replication, recombination and repair
CH1034_240234	foxA	Ferrioxamine receptor	11.1104	4.95343e-31	3.34744	3.66887e-14	12.8529	6.55864e-16	3.93571	3.94651e-12	-3.24481	0.000172787	1.1845	0.896675	-2.81146	0.000128374	3.52769	0.000386488	1.12007	0.662465	-3.41415	3.90366e-05	10496.1	954.857	3079.59	814.44	2694.96	6	Inorganic ion transport and metabolism
CH1034_140038		Ferrichrome transport ATP-binding protein FhuC (TC 3,A,1,14,3)	3.73876	8.37564e-09	2.37727	1.28952e-07	7.4437	7.0946e-11	2.32933	2.31604e-05	-1.53723	0.226305	2.03445	0.401525	-1.59847	0.169381	2.90439	0.000140931	-1.0709	0.727562	-3.34314	5.07148e-05	5211.32	1406.06	2150.25	696.908	2260.02	6	Coenzyme transport and metabolism
CH1034_170056	infA	protein chain initiation factor IF-1	17.7575	4.47482e-12	6.27906	3.4841e-07	9.57816	2.94225e-08	2.90951	0.000642272	-2.75654	1.50767e-11	-1.82924	0.0558704	-6.06361	1.59136e-19	1.43056	0.286274	-2.26471	3.11872e-07	-3.41206	5.37072e-05	45207.3	2564.64	7057.03	4703.01	15696	6	Translation, ribosomal structure and biogenesis
CH1034_280337	bhsA	Multiple stress resistance protein BhsA	23.7522	2.38218e-10	8.1373	1.84167e-06	15.2006	4.57579e-08	4.46618	0.000214505	-2.84184	1.01287e-07	-1.53837	0.275652	-5.29576	8.08517e-07	1.7419	0.0983828	-1.91804	0.0181724	-3.5282	5.85883e-05	1457.25	61.8009	175.526	95.6059	329.355	6	Function unknown
CH1034_180120		conserved protein of unknown function	5.53267	0.000315012	9.84352	2.19466e-05	12.3401	1.59498e-05	1.86592	0.106445	1.82825	0.303462	2.25813	0.236653	-2.94895	0.00230468	1.16964	0.928295	-5.55067	1.73167e-05	-6.8351	6.02254e-05	59.9513	10.9378	5.96883	4.8448	32.4999	6	Function unknown
CH1034_220145		conserved membrane protein of unknown function	10.7397	7.83471e-29	23.4532	2.38359e-65	18.3489	1.49532e-18	3.53441	2.08827e-10	2.2398	8.1664e-06	1.72742	0.129361	-3.0338	0.00107607	-1.36466	0.380269	-6.99812	8.09867e-06	-5.37248	7.01351e-05	3416.85	320.062	142.751	185.254	979.116	6	Amino acid transport and metabolism
CH1034_280014		conserved exported protein of unknown function	13.3066	2.82992e-33	10.3411	2.00448e-40	9.69113	1.79451e-12	2.90451	8.12566e-08	-1.25399	0.14482	-1.35623	0.342371	-4.56343	9.30987e-14	-1.14432	0.730326	-3.74542	1.78347e-14	-3.45335	9.04595e-05	2996.88	226.935	284.083	307.958	1044.11	6	Function unknown
CH1034_390023	fecB	iron-dicitrate transporter subunit ; periplasmic-binding component of ABC superfamily; KpLE2 phage-like element	4.93266	2.18555e-12	4.76351	1.65698e-14	11.0652	4.02572e-14	3.51651	4.90435e-10	-1.01053	0.94105	2.28962	0.0854395	-1.39427	0.16623	2.15911	0.0114881	-1.42075	0.0500289	-3.28451	0.000101064	1680.46	343.89	346.133	151.417	482.79	6	Inorganic ion transport and metabolism
CH1034_160033	crcA	palmitoyl transferase for Lipid A	4.90257	3.33421e-09	3.77383	1.60432e-07	5.84829	3.03082e-08	1.84852	0.0109978	-1.2679	0.136247	1.20613	0.689669	-2.64462	3.74048e-06	1.45465	0.308899	-2.14923	0.000195367	-3.26902	0.000119703	11907.1	2444.24	3092.46	2027.03	6507.73	6	Function unknown
CH1034_120138	fhuA	ferrichrome outer membrane transporter	9.78247	2.87666e-28	1.2293	0.243891	6.49039	1.47544e-09	2.13363	0.000162639	-7.76289	6.75815e-40	-1.4751	0.651342	-4.56439	5.69736e-15	4.85873	1.03681e-08	1.65182	0.00190723	-3.17256	0.000121068	33611.4	3473.1	26828	5163.77	15918	6	Inorganic ion transport and metabolism
CH1034_300280	rpmA	50S ribosomal protein L27	7.07053	8.1404e-06	2.93353	0.00368308	5.47374	0.000152967	1.79607	0.0857554	-2.35083	1.68459e-08	-1.27192	0.504173	-3.91237	2.70735e-12	1.7373	0.0836314	-1.71396	0.000621452	-3.1615	0.000143985	158445	22571.4	52928.4	28850	89014.2	6	Translation, ribosomal structure and biogenesis
CH1034_190126	fiu	putative TonB-dependent iron outer membrane transporter	334.683	2.44936e-110	352.645	3.6432e-167	209.612	4.91134e-46	51.1799	1.77442e-69	1.07844	0.674121	-1.57149	0.192414	-6.4976	4.57617e-07	-1.80163	0.070591	-7.2205	3.54098e-07	-4.25908	0.000146893	36756.3	110.752	102.316	174.679	726.524	6	Inorganic ion transport and metabolism
CH1034_380020		conserved protein of unknown function	26.4116	0.03285	655.593	0.00101203	576.265	0.00167122	77.6131	0.0139288	25.3077	0.00321747	21.8991	0.0125514	2.93653	0.16197	-1.19872	0.783223	-8.88615	2.50023e-05	-7.65092	0.000154068	9446.38	358.248	14.0818	16.2152	122.791	6	Coenzyme transport and metabolism
CH1034_150030	entF	enterobactin synthase multienzyme complex component, ATP-dependent	10.541	2.70421e-30	7.79239	5.39513e-35	18.3466	1.08262e-19	6.26321	2.84262e-20	-1.3222	0.478367	1.78055	0.539488	-1.67554	0.162772	2.17635	0.00687987	-1.30476	0.113122	-3.06487	0.000162682	14550.7	1393.32	1832.98	790.181	2346.42	6	Secondary metabolites biosynthesis, transport and catabolism
CH1034_80074	rafB	Raffinose permease	8.94462	1.40554e-10	8.76843	3.76984e-10	7.53592	6.48145e-07	1.61453	0.102942	1.00293	1	-1.1673	0.882318	-5.51305	8.9142e-07	-1.24879	0.838275	-5.69554	5.94571e-07	-4.85462	0.000163648	68.64	7.71798	7.67476	9.07055	42.8984	6	Amino acid transport and metabolism
CH1034_130064		conserved protein of unknown function	26.6775	6.98788e-50	14.6434	5.29522e-54	28.0941	3.73488e-24	3.16864	3.45277e-09	-1.78135	0.0457578	1.07254	0.863779	-8.37474	7.36498e-05	1.80457	0.132224	-4.84373	0.002358	-9.27738	0.000187666	13693.9	516.372	917.586	484.98	4375.27	6	Replication, recombination and repair
CH1034_190057	msgA	Virulence protein MsgA	6.41535	2.56013e-16	3.26086	7.81267e-10	5.49958	1.38953e-07	1.77285	0.00880524	-1.91446	0.00117296	-1.14629	0.803936	-3.59847	1.29336e-08	1.57105	0.178437	-1.9339	0.000934038	-3.22893	0.000272219	424.343	66.7006	127.535	76.8944	242.038	6	Function unknown
CH1034_300068	exbD	membrane spanning protein in TonB-ExbB-ExbD complex	16.5662	2.42454e-39	3.56678	3.07753e-15	12.0386	3.88177e-15	4.19707	3.69785e-13	-4.53693	1.47083e-14	-1.35027	0.473048	-3.91992	6.97864e-06	3.13904	6.60598e-05	1.12398	0.660595	-2.98996	0.000295464	18164.4	1106.96	4998.3	1503.27	4371.46	6	Intracellular trafficking, secretion, and vesicular transport
CH1034_240079		Efflux transporter, RND family, MFP subunit	10.5687	7.80119e-25	4.42296	4.77193e-16	6.21147	1.32184e-08	2.06307	0.00060833	-2.32697	3.40787e-05	-1.67826	0.270994	-5.09518	5.87768e-13	1.32382	0.435439	-2.25216	2.60685e-05	-3.12616	0.000365746	571.253	54.4536	126.577	91.5089	279.787	6	Cell wall/membrane/envelope biogenesis
CH1034_160080		Ribbon-helix-helix protein, CopG family	13.7194	1.73909e-12	4.36816	2.92638e-06	6.53012	1.15913e-07	2.29804	0.00213487	-3.06029	2.45001e-12	-2.06962	0.024712	-5.93323	3.05404e-18	1.40188	0.283793	-1.99533	4.36205e-05	-2.95129	0.000374491	3367.44	247.276	755.375	513.688	1479.74	6	Function unknown
CH1034_260001	insA	IS1 repressor protein InsA	10.1803	1.19933e-25	5.67714	1.79631e-22	6.35748	5.16159e-09	2.18811	0.00017282	-1.75102	0.00411937	-1.57406	0.223791	-4.62231	1.08664e-08	1.04669	0.886999	-2.71775	6.1729e-05	-3.02633	0.000386643	855.172	84.5672	147.743	133.99	394.707	6	Replication, recombination and repair
CH1034_300067	yicJ	Inner membrane symporter YicJ	34.2522	1.04916e-30	11.6693	7.26574e-20	33.9095	1.08138e-25	4.7149	8.30301e-10	-2.86551	1.62464e-11	1.00753	0.990757	-7.20396	9.04414e-05	2.71076	0.000638382	-2.58816	0.0242534	-7.49224	0.000390496	16387.3	482.285	1376.98	481.409	3508.49	6	Carbohydrate transport and metabolism
CH1034_250232	rplY	50S ribosomal subunit protein L25	30.034	1.54762e-05	3.45906	0.037868	5.65103	0.0125856	1.98754	0.203363	-8.45316	5.95224e-42	-5.23922	1.51564e-08	-15.0154	4.27893e-38	1.52107	0.194903	-1.82899	0.000178131	-2.94279	0.000393716	52730.7	1769.16	14933	9309.86	26777.1	6	Translation, ribosomal structure and biogenesis
CH1034_30021	rho	transcription termination factor	5.38824	1.28828e-16	3.79223	2.50342e-16	4.78185	5.58879e-07	1.69032	0.0106289	-1.38745	0.0401803	-1.11166	0.788209	-3.16769	1.23872e-05	1.18322	0.694849	-2.35085	0.000626283	-2.93619	0.000453773	131687	24590.1	34056.3	27410.9	78709.2	6	Transcription
CH1034_240353	rcsA	DNA-binding transcriptional activator, co-regulator with RcsB	6.42409	0.00446426	4.25243	0.0200324	11.286	0.0016477	3.81485	0.0286704	-1.47082	0.114604	1.77722	0.194068	-1.67416	0.00980481	2.48736	0.0043011	-1.17262	0.434012	-3.0528	0.000457278	4393.87	692.839	1015.38	388.772	1167.77	6	Transcription
CH1034_240032		putative iron compound ABC transport system periplasmic binding component	2.92499	1.18627e-07	2.79048	3.11334e-09	7.47708	2.69758e-10	2.55862	4.33394e-06	-1.02249	0.882334	2.59714	0.0611512	-1.13844	0.620807	2.51136	0.00315032	-1.14611	0.550863	-3.03836	0.000462746	830.831	286.672	292.077	110.615	328.322	6	Inorganic ion transport and metabolism
CH1034_120180	yaeF	putative lipoprotein	6.33128	1.00419e-17	2.61108	3.00472e-08	7.17755	4.01794e-10	1.79875	0.00505481	-2.36705	9.55667e-07	1.15395	0.692017	-3.49487	0.000236485	2.58169	0.0017616	-1.51954	0.16587	-4.16478	0.00046773	843.675	134.178	316.908	116.976	473.732	6	Cell wall/membrane/envelope biogenesis
CH1034_230080	rsxA	putative inner membrane subunit of an electron transport system	13.3083	7.08238e-34	6.61592	7.34257e-30	9.25271	2.87461e-12	3.25078	2.858e-09	-1.96322	1.88186e-05	-1.42169	0.325304	-4.07741	1.44596e-12	1.31653	0.494735	-2.1393	1.99021e-06	-2.94656	0.000499871	9980.44	755.227	1479.53	1073.44	3104.25	6	Energy production and conversion
CH1034_250139		putative positive transcription regulator	11.1493	3.23372e-25	1.26289	0.231056	7.29106	2.59917e-10	2.21484	0.000106212	-8.64462	9.56228e-07	-1.4966	0.578835	-5.00977	5.26551e-07	5.4395	0.000230642	1.67351	0.166599	-3.45603	0.000556724	447.709	40.4972	348.536	61.0977	204.764	6	Transcription
CH1034_220098		putative oxidoreductase, Fe-S subunit	31.5082	1.97055e-53	9.14626	2.18659e-39	23.1984	1.0805e-21	8.34685	6.42568e-26	-3.36238	4.48444e-14	-1.33487	0.415501	-3.75679	4.73581e-11	2.36537	0.00468866	-1.15043	0.449924	-2.8931	0.000584868	8386.47	268.652	900.023	360.022	1016.23	6	General function prediction only
CH1034_190056		conserved protein of unknown function	15.4854	3.58341e-05	27.9664	2.84877e-06	13.3842	0.000265222	4.54303	0.00741387	1.85321	0.000471828	-1.14788	0.732386	-3.38436	1.40284e-09	-2.22997	0.123826	-6.45967	5.34252e-23	-3.02899	0.000592117	4684.9	305.066	164.182	349.035	1041.54	6	Cell wall/membrane/envelope biogenesis
CH1034_90032		Plasmid-like protein	12.6239	2.18344e-31	2.3096	6.36887e-06	7.084	1.86238e-10	2.674	9.80201e-07	-5.35226	0.00172192	-1.74466	0.303801	-4.69972	1.22462e-09	2.86587	0.0587165	1.10483	0.844287	-2.77647	0.000667584	1609.08	128.214	684.031	226.168	608.569	6	Function unknown
CH1034_390041		transposase	10.7376	2.27731e-26	6.24992	5.10074e-20	8.22817	4.29422e-11	2.95786	8.50761e-08	-1.67557	0.00287003	-1.28761	0.493697	-3.60969	4.23646e-10	1.23364	0.599067	-2.21792	3.13619e-06	-2.88379	0.000748161	2071.26	194.25	324.926	250.701	707.545	6	Function unknown
CH1034_250039		protein of unknown function	40.5647	2.97195e-16	14.2949	3.61657e-12	25.8536	8.57559e-14	2.4349	0.00606	-2.77393	0.192698	-1.54387	0.757232	-16.5773	7.01165e-05	1.66712	0.630404	-6.1606	0.00312726	-11.0433	0.000791768	101.65	2.51358	6.97171	3.91842	42.2544	6	Function unknown
CH1034_90026		membrane protein of unknown function	11.2155	7.53619e-29	3.07555	3.31553e-11	6.63318	1.15979e-09	2.40937	1.3e-05	-3.56553	0.00787104	-1.65764	0.156585	-4.63086	8.73585e-07	2.00572	0.157881	-1.33792	0.46603	-2.87808	0.000791768	1472.63	132.103	469.868	221.167	618.232	6	Function unknown
CH1034_280280		conserved membrane protein of unknown function	5.12799	2.51227e-13	3.78196	1.85333e-12	5.24316	2.19747e-07	1.8783	0.00355503	-1.32093	0.169879	1.04108	0.904654	-2.71354	8.10534e-06	1.29876	0.436064	-2.11327	0.000218003	-2.91179	0.000845269	384.903	75.6565	99.767	73.0965	207.097	6	Function unknown
CH1034_150035	fepB	iron-enterobactin transporter subunit ; periplasmic-binding component of ABC superfamily	7.5438	4.11524e-22	2.93914	1.32625e-10	9.13516	2.16039e-12	3.4418	6.31655e-10	-2.50444	6.29155e-06	1.2353	0.744226	-2.18153	0.00083597	2.88901	0.000264594	1.11562	0.556474	-2.77026	0.000979587	1609.58	215.39	537.267	175.427	472.543	6	Inorganic ion transport and metabolism
CH1034_280331		conserved protein of unknown function	6.24964	4.83762e-19	8.98947	1.37428e-25	8.70123	5.36339e-12	3.34377	1.34007e-09	1.47503	0.0240311	1.41427	0.311319	-1.86179	0.00165815	-1.10122	0.891153	-2.82709	4.85168e-08	-2.70887	0.00101065	7958.66	1281.39	867.338	910.138	2406.45	6	Signal transduction mechanisms
CH1034_300118	rpsU	30S ribosomal protein S21	23.8315	7.41035e-14	4.28745	1.22951e-05	8.6304	4.83544e-08	3.33808	0.000127719	-5.42108	1.64053e-28	-2.71961	0.000842083	-7.10135	1.10049e-22	1.88039	0.0391598	-1.34906	0.0773334	-2.68324	0.00112787	125235	5293.59	28632.7	14462.4	37889.7	6	Translation, ribosomal structure and biogenesis
CH1034_20072	rpmE	50S ribosomal subunit protein L31	12.9812	0.0138003	3.65624	0.141011	5.5468	0.0881142	2.1431	0.344494	-3.45156	3.48174e-16	-2.30366	0.00770001	-6.01036	3.08001e-19	1.40914	0.287534	-1.7931	0.000283371	-2.68106	0.00112787	95557.9	7423.57	25600.8	17212.6	45019.3	6	Translation, ribosomal structure and biogenesis
CH1034_300269	secG	preprotein translocase membrane subunit	32.1816	1.2904e-16	6.2925	6.62231e-08	11.3332	5.60166e-10	4.43859	3.29812e-06	-4.99001	6.06161e-26	-2.79265	0.000631299	-7.21573	4.64105e-23	1.68099	0.0954689	-1.48968	0.0130602	-2.65375	0.00114467	194793	6099.34	30354.6	17133	44328.3	6	Intracellular trafficking, secretion, and vesicular transport
CH1034_390008	insA	IS1 repressor protein InsA	7.71646	1.392e-22	6.06768	2.31461e-26	8.38761	1.14854e-11	3.30689	2.04176e-09	-1.24076	0.18571	1.10572	0.799704	-2.32176	2.62472e-05	1.2936	0.423244	-1.92639	0.000125724	-2.64248	0.00149822	3010.67	392.994	486.586	357.383	920.341	6	Replication, recombination and repair
CH1034_380034		ABC 3 transport family protein	16.8293	0.0895485	311.61	0.00735666	276.361	0.0115253	47.7122	0.0474607	18.7965	0.00256714	16.5741	0.0122013	2.82638	0.148718	-1.20755	0.683821	-6.86989	0.000423924	-5.99701	0.00184143	10149.3	603.423	31.8888	36.3445	214.722	6	Inorganic ion transport and metabolism
CH1034_390006		TonB-dependent copper receptor	5.39651	8.61427e-17	9.41985	1.60249e-40	4.946	2.10354e-07	1.98885	0.000485657	1.78671	0.000133034	-1.07335	0.864336	-2.70526	4.30859e-07	-2.03805	0.0177329	-4.98037	2.48889e-19	-2.58902	0.00203786	7741.05	1444.61	806.734	1557.91	3941.13	6	Inorganic ion transport and metabolism
CH1034_20081		protein of unknown function	15.1163	9.38298e-14	11.9514	1.1232e-13	6.66511	2.44775e-06	1.82251	0.0302124	-1.23088	0.782323	-2.23751	0.275984	-8.24942	3.15292e-07	-1.90888	0.479078	-6.88454	6.02331e-06	-3.80323	0.00214693	64.6619	4.29196	5.29641	9.64755	35.865	6	Function unknown
CH1034_110014		Similarity with helicase	7.02843	1.47707e-08	2.89938	0.000299639	4.47163	1.24821e-05	1.6391	0.0980537	-2.36279	1.8231e-05	-1.55074	0.250487	-4.25947	6.20929e-06	1.44767	0.323004	-1.85625	0.0324454	-2.83016	0.00215142	448.509	64.3159	151.633	99.9021	276.685	6	Replication, recombination and repair
CH1034_30059	yigM	conserved hypothetical protein; putative inner membrane protein	9.31225	3.95972e-26	2.02011	2.46964e-05	4.04278	7.43006e-06	1.61601	0.017399	-4.49646	5.74264e-21	-2.27042	0.00829003	-5.73932	1.1523e-17	1.87299	0.0474879	-1.3136	0.134347	-2.59713	0.00223168	2469.8	267.139	1199.66	608.128	1545.81	6	Amino acid transport and metabolism
CH1034_330012	yhcN	conserved hypothetical protein	3.23566	7.12217e-09	6.68865	1.18892e-28	6.41648	5.56008e-09	2.52707	4.59229e-06	2.11717	4.05081e-06	2.00636	0.0377555	-1.27432	0.240023	-1.11008	0.738153	-2.77767	1.09275e-09	-2.62833	0.00235861	2271.1	706.766	332.928	352.084	907.761	6	Coenzyme transport and metabolism
CH1034_280341		conserved protein of unknown function	4.02963	1.30121e-08	6.57446	1.84938e-12	1.40944	0.345807	4.2003	1.09775e-08	1.66704	0.0699135	-2.81221	0.0028885	1.04642	0.904667	-4.97974	2.51922e-06	-1.64277	0.105742	2.85819	0.00237128	163.374	40.7407	24.3716	115.315	39.3348	6	Function unknown
CH1034_160017		ABC-type sugar transport system, periplasmic component	19.9453	4.0244e-43	1.87749	0.000120922	4.77922	8.1927e-07	1.91435	0.0015277	-10.3624	2.82506e-48	-4.1207	4.86405e-05	-10.3702	4.27782e-30	2.3815	0.00566132	-1.03055	0.844049	-2.58158	0.00245368	17207.1	871.242	8991.04	3585.49	9080.98	6	Carbohydrate transport and metabolism
CH1034_280202	syd	hypothetical protein	12.2901	4.50338e-32	5.98762	2.07737e-25	9.41131	1.5622e-12	3.83354	1.51273e-11	-2.00286	9.80943e-06	-1.28713	0.483811	-3.18833	4.75949e-09	1.47392	0.253533	-1.63929	0.00287863	-2.5492	0.00248916	6568.42	538.449	1075.61	694.884	1731.43	6	Function unknown
CH1034_80075	ytfL	conserved hypothetical protein; putative inner membrane protein	4.05464	3.11263e-12	4.94157	2.01722e-22	6.54637	1.4986e-09	2.73944	3.42885e-07	1.2482	0.156437	1.63831	0.13432	-1.47237	0.0531769	1.24447	0.552024	-1.89229	6.9315e-05	-2.4838	0.00299616	15974.1	3965.25	3171.17	2428.59	5893.9	6	General function prediction only
CH1034_190228		putative membrane proteins	8.63875	2.22504e-23	3.10007	3.83418e-11	6.94872	5.56673e-10	2.93778	1.20386e-07	-2.72518	0.0011935	-1.21953	0.668719	-2.92681	4.6885e-06	2.09709	0.0310749	-1.10645	0.752569	-2.4731	0.00357953	962.633	112.161	304.669	137.876	331.319	6	Function unknown
CH1034_190264		conserved membrane protein of unknown function	8.08943	5.6103e-19	4.51511	5.96095e-15	6.47486	1.1829e-08	2.14246	0.000419002	-1.74735	0.0162775	-1.2306	0.68115	-3.74879	0.000149856	1.34984	0.440397	-2.20608	0.0157568	-3.14334	0.00382321	331.256	41.2536	71.9518	50.9	156.072	6	Function unknown
CH1034_180059	sulA	SOS cell division inhibitor	4.32543	4.3744e-13	5.64002	6.90023e-25	3.58373	4.31238e-05	1.52467	0.0364672	1.3354	0.0872543	-1.18897	0.63044	-2.82391	1.60756e-07	-1.68525	0.101391	-3.88219	1.67787e-12	-2.44315	0.00454594	2740.15	637.59	476.699	761.044	1817.93	6	Function unknown
CH1034_300069	exbB	membrane spanning protein in TonB-ExbB-ExbD complex	21.0075	5.12405e-45	4.57074	4.49965e-21	12.8424	8.11644e-16	5.52701	5.51989e-18	-4.49097	4.78122e-17	-1.6053	0.157705	-3.77521	2.086e-05	2.61234	0.00105687	1.15527	0.585849	-2.42205	0.00506914	51512.9	2474.4	11063.9	3996.1	9415.02	6	Intracellular trafficking, secretion, and vesicular transport
CH1034_30035		conserved protein of unknown function	62.8262	1.90678e-06	9.22739	0.00221535	13.4886	0.00125293	5.92561	0.010011	-6.63369	4.14917e-30	-4.59119	4.35687e-07	-10.544	3.45058e-21	1.36878	0.380743	-1.63804	0.00556999	-2.35893	0.00513047	12336.1	197.888	1309.84	911.976	2102.58	6	Function unknown
CH1034_300165		protein of unknown function	15.4668	8.80944e-12	1.89686	0.0271833	8.94126	9.5695e-07	2.26087	0.00852448	-7.94755	4.02138e-06	-1.70503	0.601897	-6.80978	4.14948e-05	4.39832	0.00505528	1.13354	0.775992	-4.09806	0.00551966	50.0328	3.26167	25.86	5.57466	22.3556	6	Function unknown
CH1034_50018	thiC	thiamin (pyrimidine moiety) biosynthesis protein	13.0784	1.91129e-33	5.97994	6.64983e-27	11.7009	7.2316e-15	5.23938	7.77444e-17	-2.13545	1.79721e-06	-1.0977	0.852937	-2.49104	5.45835e-06	1.82638	0.0489991	-1.20158	0.335669	-2.32937	0.00597594	5489.48	422.578	900.576	466.881	1060.38	6	Coenzyme transport and metabolism
CH1034_380033		conserved exported protein of unknown function	8.79488	0.153062	776.564	0.0031138	728.11	0.00419618	99.2359	0.0238699	90.0958	0.000620267	83.717	0.00216647	11.2462	0.0225289	-1.1346	0.882195	-8.25826	0.00557099	-7.63248	0.00728273	14683	1670.73	18.4621	19.9442	149.492	6	Inorganic ion transport and metabolism
CH1034_240345	yecF	hypothetical protein	5.83683	7.29144e-06	2.99625	0.00139261	3.50055	0.000997029	1.59226	0.139935	-1.9007	5.21057e-05	-1.64213	0.13146	-3.64134	6.23643e-11	1.09181	0.844355	-1.9732	2.43478e-05	-2.28197	0.00772739	3120.5	538.712	1021.12	888.565	1978.73	6	Function unknown
CH1034_170019	ybjN	conserved hypothetical protein	7.89834	2.29949e-23	2.72647	1.06831e-09	4.13145	5.49188e-06	1.88726	0.00176717	-2.82673	1.18976e-11	-1.88359	0.0454735	-4.1632	5.80018e-13	1.41731	0.305143	-1.51651	0.0120364	-2.27382	0.00852438	8562.25	1091.32	3080.08	2063.96	4586.58	6	Function unknown
CH1034_260007		protein of unknown function	5.51514	2.77286e-09	8.22475	1.12118e-14	10.4946	1.96602e-09	3.32382	4.76429e-06	1.52508	0.292	1.93835	0.215007	-1.65102	0.190868	1.19997	0.876487	-2.59544	0.0113744	-3.30169	0.0106282	86.561	15.8135	10.3415	8.20639	26.3885	6	Function unknown
CH1034_190227		conserved protein of unknown function	3.36038	0.000736332	4.96578	5.32574e-05	5.75937	0.000121952	1.70495	0.13216	1.51018	0.50697	1.74898	0.398647	-1.96237	0.0881177	1.08676	0.926549	-3.05305	0.0121916	-3.53565	0.0109416	34.7706	10.4088	6.86392	6.0048	20.5767	6	Function unknown
CH1034_180122	nupC	nucleoside (except guanosine) transporter	8.08406	3.42332e-10	1.95079	0.0060797	4.86083	1.0359e-06	2.29102	0.0040725	-4.04048	1.12121e-18	-1.63807	0.13108	-3.51729	5.37539e-05	2.32195	0.00605241	1.11503	0.66901	-2.1988	0.0116538	3255.66	406.112	1636.1	667.497	1435.45	6	Nucleotide transport and metabolism
CH1034_360002	eptB	putative metal dependent hydrolase	4.76172	7.51415e-15	19.9519	9.45579e-65	5.31764	2.04347e-07	1.68506	0.00978774	4.28547	1.38346e-09	1.12605	0.927103	-2.80592	0.00239765	-3.99117	0.0346878	-12.3878	3.872e-08	-3.25237	0.0118941	8985.97	1901.96	442.249	1682.58	5389.6	6	General function prediction only
CH1034_280343	fimE	tyrosine recombinase/inversion of on/off regulator of fimA	5.00247	7.78428e-13	7.58939	1.18822e-23	6.09204	6.3502e-08	2.60992	9.54869e-06	1.55812	0.350049	1.23405	0.771647	-1.90542	0.0138784	-1.33239	0.514722	-3.05499	7.46803e-07	-2.41763	0.012164	340.71	68.7958	44.0037	55.7094	132.012	6	Replication, recombination and repair
CH1034_280299		conserved protein of unknown function	5.42092	3.0304e-14	5.07524	4.38292e-18	8.99414	2.58195e-11	3.93987	1.56892e-10	-1.04408	0.904797	1.69137	0.173578	-1.3692	0.204094	1.6499	0.196287	-1.3509	0.193953	-2.38388	0.0128395	381.913	70.9484	73.8676	42.2859	98.0404	6	Function unknown
CH1034_380017	dksA	RNA polymerase-binding transcription factor DksA	8.18872	0.10834	142.811	0.00541091	110.934	0.00955024	35.1038	0.0301632	17.7809	0.000479967	13.6911	0.0036147	4.28849	0.0268222	-1.37095	0.370212	-4.27447	0.00213688	-3.28096	0.0131104	11860.2	1450.49	81.189	105.845	340.93	6	Signal transduction mechanisms
CH1034_190127		Short-chain dehydrogenase/reductase SDR	16.4247	2.0893e-31	20.677	9.98377e-32	37.6818	6.37795e-26	16.4463	8.23513e-30	1.29073	0.261507	2.33566	0.0133159	1.00224	1	1.68866	0.128958	-1.32624	0.391406	-2.38587	0.0132994	2269.29	139.011	107.515	59.9456	139.538	6	Lipid transport and metabolism
CH1034_270050	yfhJ	conserved hypothetical protein	5.56991	6.59831e-17	1.46995	0.024259	2.9801	0.000412495	1.47305	0.074102	-3.69958	3.67272e-17	-1.83343	0.0644174	-3.76407	1.81961e-11	1.88247	0.0369501	-1.04824	0.782662	-2.10947	0.0144514	4292.04	776.179	2863.9	1435.33	2944.82	6	Function unknown
CH1034_220057		conserved protein of unknown function	7.26724	9.79184e-11	1.34812	0.290732	3.82243	0.000296108	1.55176	0.109102	-5.27324	0.000747	-1.8688	0.243256	-4.67056	1.51925e-06	2.64948	0.0458213	1.09497	0.854864	-2.56718	0.0148281	79.2704	10.9668	57.6998	20.65	51.6842	6	Function unknown
CH1034_280148		protein of unknown function	4.17113	0.00108638	4.49203	0.00212468	1.9514	0.118441	7.09981	0.000108116	1.10161	0.900417	-2.09658	0.149609	1.70455	0.331826	-2.48538	0.121682	1.49987	0.627503	3.48939	0.0148281	44.0972	10.6394	9.62442	22.5197	6.283	6	Function unknown
CH1034_400005		Bacteriophage lambda tail assembly I	6.67869	1.27968e-19	2.01632	3.08482e-05	4.21081	2.80134e-06	2.08603	0.000294696	-3.2347	3.56689e-13	-1.55664	0.219461	-3.18863	1.06888e-08	1.94952	0.0268933	-1.01549	0.960234	-2.10753	0.0154472	1754.37	264.411	853.447	414.854	850.728	6	Function unknown
CH1034_220207		conserved protein of unknown function	14.6552	1.15834e-35	8.33514	1.34086e-35	13.124	7.96873e-16	6.43685	2.31063e-20	-1.71607	0.000832061	-1.09784	0.837087	-2.26431	4.68016e-05	1.47079	0.231223	-1.35847	0.0898749	-2.12309	0.0159474	4769.63	327.736	561.238	361.963	748.824	6	Transcription
CH1034_180012	cmk	cytidylate kinase	5.76756	1.12786e-17	2.56713	9.26511e-09	3.16349	0.000262198	1.54055	0.0393187	-2.19252	2.91226e-07	-1.7983	0.0639457	-3.72326	2.30993e-11	1.15444	0.738264	-1.74835	0.000518201	-2.12995	0.0164067	10406.1	1816.13	3975.95	3275.54	6825.42	6	Nucleotide transport and metabolism
CH1034_300287	yrbA	putative DNA-binding transcriptional regulator	10.2108	4.55109e-16	1.7373	0.00676147	3.27888	0.000165724	1.61671	0.0244476	-5.73916	9.77275e-16	-3.06781	0.00020756	-6.28736	1.45953e-19	1.76652	0.0900171	-1.12912	0.425637	-2.10459	0.0171109	3358.24	331.402	1896.86	1020.66	2099.56	6	Transcription
CH1034_180188	ycfR	hypothetical protein	9.16055	2.21299e-08	5.71848	4.08072e-06	5.46837	1.16981e-05	1.63147	0.202846	-1.55802	0.0375233	-1.65165	0.134162	-5.55907	0.000717171	-1.12198	0.836904	-3.66652	0.0102855	-3.47279	0.0186567	1704.95	187.674	292.115	310.887	1054.31	6	Function unknown
CH1034_190233		Maltose transport system permease protein	4.73961	2.43888e-08	3.39999	1.08382e-06	6.81203	4.96581e-07	2.58097	0.000259294	-1.36133	0.343009	1.46099	0.548714	-1.83032	0.06686	1.87193	0.212983	-1.38464	0.410006	-2.75067	0.0218781	84.1512	17.8865	24.2715	12.2902	33.021	6	Function unknown
CH1034_250041		conserved protein of unknown function	37.8094	7.70817e-13	21.9661	7.17699e-11	10.9222	2.9772e-08	2.41048	0.0188901	-1.67069	0.561908	-3.4106	0.112344	-15.5297	0.000290529	-2.15333	0.415607	-9.54162	0.00264706	-4.70688	0.0222818	95.2609	2.53614	4.24184	8.6906	39.8729	6	Function unknown
CH1034_230035	ydcX	conserved hypothetical protein; putative inner membrane protein	4.64332	6.11772e-10	6.85233	2.89214e-13	5.49356	9.71875e-08	2.72278	7.38324e-06	1.51211	0.0149195	1.19784	0.68994	-1.69597	0.0101251	-1.32771	0.377698	-2.64181	1.47792e-08	-2.0897	0.0235642	1554.65	337.211	222.452	281.792	576.966	6	Function unknown
CH1034_160047	ybeB	hypothetical protein	5.3153	7.78868e-12	2.58817	4.40644e-06	3.11581	0.000370975	1.57995	0.0330774	-2.00247	6.26312e-06	-1.6834	0.103942	-3.34673	8.90657e-10	1.12824	0.775916	-1.72081	0.00103203	-2.04367	0.0242776	4180.53	792.043	1583.33	1336.44	2673.4	6	Function unknown
CH1034_180127		putative DsbA oxidoreductase	2.08207	0.00085686	5.35811	4.54793e-11	3.31948	0.000435739	1.57965	0.0434967	2.63684	1.06652e-06	1.61475	0.228655	-1.31118	0.230206	-1.73684	0.180045	-3.56198	1.24365e-07	-2.17378	0.0259173	351.31	170.078	64.2995	105.475	224.927	6	Energy production and conversion
CH1034_390075	arsR	DNA-binding transcriptional repressor	8.58367	7.48141e-24	3.59021	3.71461e-14	5.39823	8.19954e-08	2.77386	5.24705e-07	-2.3339	5.05235e-07	-1.56449	0.19429	-3.07957	4.16952e-08	1.40177	0.330441	-1.35898	0.0858973	-2.02258	0.0269032	1610.61	188.943	440.072	297.306	586.752	6	Transcription
CH1034_90036		conserved protein of unknown function	17.0622	1.43894e-30	4.70466	1.09006e-16	8.27778	7.42955e-11	4.06296	5.20859e-11	-3.542	2.28189e-07	-2.01926	0.0912541	-4.17762	7.32335e-06	1.64178	0.164381	-1.21517	0.494581	-2.13197	0.0274399	401.546	23.7391	83.776	48.3294	100.072	6	General function prediction only
CH1034_250017		conserved protein of unknown function	5.08517	3.32591e-11	2.02805	0.000390647	2.78505	0.00190074	6.73027	1.25158e-14	-2.44964	0.000148407	-1.79162	0.147798	1.33115	0.401314	1.28009	0.528028	3.16756	5.41046e-06	2.31571	0.0297926	175.855	34.8043	85.0626	62.8628	26.3777	6	Signal transduction mechanisms
CH1034_380009		conserved protein of unknown function	54.6896	0.0130489	1105.93	0.000527059	221.683	0.00464539	29.0427	0.0388369	20.677	0.00585441	4.0929	0.167822	-1.8897	0.361145	-5.3352	0.000899911	-40.246	0.00118293	-7.91934	0.0320673	6797.66	124.473	5.99946	30.356	236.812	6	Inorganic ion transport and metabolism
CH1034_270043	ndk	nucleoside diphosphate kinase (NDK) (NDP kinase) (Nucleoside-2-P kinase)	3.16205	0.00480574	5.45074	0.000202369	2.78075	0.0409731	1.42288	0.328717	1.77111	0.000183953	-1.12201	0.801339	-2.20783	5.09351e-05	-2.12175	0.227824	-4.02392	3.27246e-18	-2.01728	0.0324608	16784.6	5352.36	3017.97	6024.2	11906.9	6	Nucleotide transport and metabolism
CH1034_300275	greA	transcription elongation factor	6.26119	4.92013e-11	4.52212	4.82303e-09	4.1412	7.33612e-06	2.16925	0.000534036	-1.35162	0.0779814	-1.49233	0.228122	-2.86865	7.44588e-08	-1.16565	0.602387	-2.18609	4.71108e-07	-1.9772	0.0326931	18830	3027.81	4084.48	4529.76	8766.36	6	Transcription
CH1034_140040		conserved exported protein of unknown function	7.3193	9.91842e-17	1.74733	0.00138752	4.59569	1.21416e-06	2.42609	1.01034e-05	-4.09325	2.49573e-12	-1.56784	0.343986	-3.00899	3.14411e-06	2.44483	0.00314768	1.32061	0.110076	-1.9664	0.0347403	9605.7	1323.61	5391.28	2079.69	3999.52	6	Inorganic ion transport and metabolism
CH1034_190284		DedA family protein	10.0903	7.36708e-28	3.79931	1.55965e-15	4.31252	4.38911e-06	2.24746	6.26224e-05	-2.59174	1.02086e-09	-2.31199	0.00523264	-4.48365	1.18788e-07	1.06199	0.916365	-1.78143	0.0202077	-1.98542	0.0356149	3731.85	372.112	962.847	860.904	1678.75	6	Function unknown
CH1034_270026	yfgG	hypothetical protein	6.39411	2.21348e-19	2.4052	1.93834e-07	3.35396	8.601e-05	6.80162	4.38011e-21	-2.59559	6.08615e-10	-1.87185	0.0503348	1.06591	0.821903	1.29676	0.40018	2.68605	1.22259e-09	1.94553	0.0375076	2728.61	429.442	1112.31	810.074	405.665	6	Function unknown
CH1034_60049		conserved protein of unknown function	33.0228	8.48134e-49	27.6296	1.28866e-54	21.5392	9.66932e-20	9.36946	1.81684e-26	-1.1659	0.513606	-1.5127	0.279852	-3.502	0.00130658	-1.37518	0.467901	-3.09032	0.00587205	-2.38538	0.0387175	1372.92	41.8065	48.6813	63.442	148.043	6	Function unknown
CH1034_290035	zapA	protein that localizes to the cytokinetic ring	3.60315	2.07156e-10	5.0156	3.7162e-17	4.69584	5.47686e-07	2.57995	2.12692e-06	1.42569	0.017494	1.32705	0.417183	-1.38983	0.104578	-1.14836	0.735462	-2.04157	6.08265e-06	-1.89665	0.0396148	33146.1	9261.18	6482.24	7034.11	12992.3	6	Function unknown
CH1034_240193		conserved protein of unknown function	8.57177	3.04374e-13	4.13752	3.46979e-09	8.38486	1.83128e-08	3.5165	1.52575e-06	-2.0271	0.0965565	-1.00548	1	-2.42256	0.0141298	1.91151	0.240282	-1.23143	0.554639	-2.48629	0.041868	97.6306	11.4875	23.1646	11.58	28.0545	6	Function unknown
CH1034_290042	mscS	mechanosensitive channel	6.17772	3.53369e-19	1.87036	0.000155392	3.73446	1.79561e-05	2.06277	0.000290269	-3.22155	7.04795e-15	-1.62706	0.140626	-2.98519	1.95617e-08	1.86597	0.0403362	1.048	0.789723	-1.88313	0.0422514	22911	3737.92	12018.1	6110.35	11236.1	6	Cell wall/membrane/envelope biogenesis
CH1034_240089		conserved exported protein of unknown function	7.67484	1.07269e-22	5.78499	3.50639e-25	7.24341	1.75875e-10	2.78157	1.96109e-07	-1.29372	0.0985067	-1.0429	0.93988	-2.73902	0.0178794	1.17767	0.607441	-2.177	0.0763039	-2.71348	0.0450326	2990.28	392.532	506.927	410.608	1086.43	6	Function unknown
CH1034_270076	yfhK	putative sensory kinase in two-component system	3.7904	8.93757e-09	4.75224	8.4193e-11	6.0552	6.35258e-09	3.40482	3.46803e-08	1.28598	0.119207	1.62638	0.131171	-1.10776	0.639478	1.18703	0.59372	-1.46692	0.0238086	-1.85172	0.0463663	7473.41	1986.44	1541.97	1230.2	2218.47	6	Signal transduction mechanisms
CH1034_170046	ybjE	putative transporter	5.62455	2.09605e-16	1.81089	0.000662557	3.6248	3.21394e-05	2.03725	0.000618339	-3.02882	8.23154e-12	-1.52446	0.249144	-2.74926	6.87152e-07	1.87055	0.0391598	1.06999	0.725451	-1.8533	0.0470945	1357.74	243.164	735.155	373.077	673.51	6	Function unknown
CH1034_160169		conserved protein of unknown function	3.12567	6.96966e-06	9.72196	1.4445e-18	4.02786	0.000139272	1.87498	0.0101799	3.18461	0.000332943	1.29989	0.651514	-1.65925	0.0687205	-2.56152	0.0787669	-5.44177	1.23285e-06	-2.21957	0.0494067	120.936	38.8868	12.1954	29.8543	65.2301	6	Function unknown
CH1034_190240		conserved protein of unknown function	3.42669	0.00636766	6.01431	0.000249831	4.8975	0.00325195	1.55345	0.290857	1.79258	0.508183	1.45696	0.715331	-2.19676	0.132554	-1.30468	0.91796	-4.06113	0.0344063	-3.3038	0.0576562	18.9385	5.56717	3.09097	3.8458	12.3541	6	Function unknown
CH1034_220020		conserved protein of unknown function	11.5153	6.14016e-24	9.34482	1.6311e-20	3.23673	0.00063549	11.8115	7.33483e-25	-1.19888	0.548676	-3.52927	0.0713547	1.02664	0.927686	-3.09264	0.11804	1.1952	0.67942	3.54321	0.0629252	562.975	49.2201	59.012	173.273	48.3553	6	Function unknown
CH1034_350080	gntU	gluconate transporter, low affinity GNT 1 system	4.31659	3.89632e-13	4.58978	2.09296e-20	5.5635	2.96497e-08	3.21207	3.70157e-09	1.08819	0.605671	1.30926	0.4759	-1.33561	0.161211	1.13641	0.7709	-1.4963	0.05729	-1.80161	0.0645908	3290.99	767.796	703.854	588.89	1035.05	6	Amino acid transport and metabolism
CH1034_240144	ychJ	conserved hypothetical protein	5.77131	3.61259e-17	1.53539	0.0121509	2.74707	0.00148455	1.58735	0.0316362	-3.66851	3.39037e-16	-2.06885	0.0209589	-3.6219	1.2072e-10	1.67242	0.118699	-1.01707	0.902827	-1.79676	0.0654779	2118.09	369.76	1353	767.952	1348.38	6	Function unknown
CH1034_90057		transposase	5.28834	1.28538e-13	2.60748	2.6149e-07	2.26566	0.0148658	4.36201	1.98859e-11	-1.98125	0.0019117	-2.29835	0.0112657	-1.20758	0.451006	-1.23453	0.587503	1.59265	0.0301186	1.85403	0.0654856	361.306	68.8086	135.89	158.819	83.6857	6	Replication, recombination and repair
CH1034_120102	yacC	hypothetical protein	12.2075	1.08539e-32	6.36999	5.73716e-29	9.7285	3.04767e-13	5.59691	2.79188e-18	-1.87179	3.13153e-05	-1.23196	0.587777	-2.16814	0.00852611	1.42314	0.253689	-1.19219	0.545814	-1.8142	0.0668372	15585	1284.97	2400.53	1594.92	2814.96	6	Function unknown
CH1034_220262	ymjA	conserved hypothetical protein	4.11582	5.31218e-12	5.32296	2.72045e-22	7.69287	1.07602e-10	4.43814	1.83949e-13	1.32502	0.125056	1.89987	0.0523647	1.08421	0.739873	1.35143	0.380039	-1.25816	0.262843	-1.80397	0.071353	1453.75	355.835	267.888	188.166	331.12	6	Function unknown
CH1034_340048	bfd	bacterioferritin-associated ferredoxin	9.29882	2.01172e-27	6.36808	4.81092e-29	13.6762	4.39393e-16	7.77753	1.13484e-24	-1.42665	0.249668	1.49257	0.573968	-1.19161	0.600732	1.99904	0.0285441	1.16221	0.372907	-1.82526	0.0714534	19152.5	2077.83	2951.26	1394.09	2492.56	6	Inorganic ion transport and metabolism
CH1034_380010	hisI	Phosphoribosyl-AMP cyclohydrolase 2	6.37174	0.177888	205.886	0.00785402	64.659	0.0325498	27.8022	0.0612789	32.8556	0.00383654	10.2674	0.0631205	4.35372	0.107053	-3.41187	0.00307031	-7.78876	0.000242608	-2.41689	0.0739968	9648.73	1514.94	45.8399	147.716	350.375	6	Amino acid transport and metabolism
CH1034_80114		conserved protein of unknown function	11.147	2.27917e-12	5.60687	1.88524e-07	3.93279	1.75722e-05	7.13408	9.42744e-09	-1.94103	0.00314131	-2.79487	0.000560301	-1.56332	0.242559	-1.53241	0.208862	1.20542	0.601403	1.75007	0.0745721	3788.1	341.475	661.652	958.145	536.38	6	Function unknown
CH1034_240123	tonB	membrane spanning protein in TonB-ExbB-ExbD complex	8.06793	5.12957e-24	1.23482	0.222883	3.6395	2.6469e-05	2.18603	0.000109719	-6.3787	2.34176e-32	-2.17585	0.0119968	-3.66948	2.60729e-11	2.7437	0.000474923	1.6881	0.00158794	-1.73432	0.0761493	5784.26	723.542	4595.91	1583.51	2672.19	6	Cell wall/membrane/envelope biogenesis
CH1034_330009	argR	DNA-binding transcriptional dual regulator, L-arginine-binding	8.23616	7.30354e-17	2.31783	1.42321e-05	2.60035	0.00242992	1.55125	0.0409398	-3.46618	5.75591e-16	-3.11644	0.000161611	-5.27918	7.56252e-17	1.04763	0.882195	-1.56805	0.00697247	-1.74308	0.076923	5987.01	731.769	2532.05	2293.65	3898.27	6	Transcription
CH1034_180100		conserved exported protein of unknown function	20.4766	5.57292e-07	5.96287	0.000683068	4.78749	0.00525009	2.55575	0.0305517	-3.33869	2.2674e-05	-4.24148	0.0594342	-7.9683	7.26204e-15	-1.33309	0.635828	-2.45514	7.05908e-05	-1.92383	0.0823267	328.352	16.2066	54.0084	68.4485	129.915	6	Function unknown
CH1034_80043		protein of unknown function	3.53833	1.64784e-09	1.66685	0.00286611	2.64559	0.0024624	5.40106	1.16773e-15	-2.07288	2.2926e-05	-1.31474	0.44536	1.52841	0.0602244	1.47199	0.277328	3.07467	6.22302e-10	1.96487	0.0840056	674.377	192.072	397.099	253.96	126.305	6	Function unknown
CH1034_380001	mntB	Manganese transport system ATP-binding protein MntB	20.1914	0.0814121	520.709	0.00527321	129.306	0.0254236	46.7151	0.0518765	26.2402	0.0016503	6.4854	0.0722502	2.30624	0.23675	-4.34065	0.0846924	-11.7407	0.00027158	-2.87708	0.0845548	22855.1	1132.79	42.9295	174.963	494.19	6	Inorganic ion transport and metabolism
CH1034_250013		conserved protein of unknown function	173.483	9.2958e-33	115.958	2.95455e-30	106.085	2.34364e-28	29.4972	2.83058e-22	-1.45819	0.602342	-1.61658	0.699772	-5.86071	0.0162807	-1.15124	0.978043	-4.14007	0.0634326	-3.738	0.0915339	645.195	3.74367	5.44633	6.04792	22.1743	6	Function unknown
CH1034_240333	yecJ	hypothetical protein	12.305	4.79935e-23	6.29298	1.74401e-16	8.91429	4.70669e-12	5.41437	4.8637e-15	-1.9079	3.74968e-05	-1.35847	0.37115	-2.26288	3.29956e-05	1.32051	0.424845	-1.22171	0.269242	-1.70971	0.0952542	5938.32	486.464	925.591	663.972	1108.56	6	Function unknown
CH1034_350015	kefG	component of potassium effux complex with KefB	2.74152	4.65514e-07	6.4415	4.16371e-28	1.30037	0.48935	2.22074	5.97196e-05	2.40824	3.85937e-08	-2.07625	0.0184823	-1.22948	0.334002	-5.32975	0.000124326	-3.0473	2.27487e-11	1.64442	0.100296	3118.86	1145.14	474.95	2388.22	1420.41	6	General function prediction only
CH1034_190125	ybiX	Fe(II)-dependant oxygenase	54.8425	1.13762e-64	83.5229	4.07308e-107	69.5663	5.65659e-33	40.5569	2.00027e-61	1.56254	0.0600304	1.28919	0.577407	-1.3454	0.217137	-1.2917	0.578208	-2.16312	0.00062145	-1.78298	0.10829	5077.73	93.3174	59.6301	72.7255	126.67	6	Function unknown
CH1034_340046	hopD	Leader peptidase HopD	3.18696	4.0967e-07	2.33352	7.72917e-06	2.37079	0.00895168	5.79344	3.39683e-14	-1.33289	0.229047	-1.31762	0.636532	1.82394	0.0178115	-1.06557	0.9279	2.35964	0.00023425	2.34404	0.108598	250.23	79.13	105.239	105.22	43.6936	6	Cell motility
CH1034_250003	ybtQ	ABC-transporter protein	96.127	1.4263e-81	317.066	7.37281e-166	267.378	5.54019e-49	463.451	4.68032e-127	3.37334	0.000491472	2.8195	0.00907077	4.83404	3.38099e-05	-1.26338	0.483583	1.39085	0.109215	1.67035	0.112969	68857.9	720.959	213.14	256.249	150.245	6	Defense mechanisms
CH1034_110121		conserved exported protein of unknown function	10.5371	1.48969e-07	2.27813	0.0172974	3.04364	0.0039542	1.83895	0.0623863	-4.50877	6.50345e-14	-3.41373	0.0001958	-5.70209	5.57099e-14	1.24696	0.565837	-1.30256	0.212164	-1.71524	0.113566	447.641	42.7852	192.567	146.605	246.011	6	Function unknown
CH1034_10087	mioC	FMN-binding protein MioC	13.1796	3.82316e-34	5.89406	9.0647e-27	6.79785	7.69291e-10	4.251	2.36793e-13	-2.18387	2.30988e-07	-1.9082	0.0382179	-3.08549	7.48109e-09	1.07673	0.852007	-1.45487	0.0257272	-1.66319	0.114305	16744.7	1278.57	2786.46	2452.66	3981.09	6	Energy production and conversion
CH1034_390020	fecE	iron-dicitrate transporter subunit ; ATP-binding component of ABC superfamily; KpLE2 phage-like element	2.47487	3.22936e-05	2.47738	1.28458e-06	5.50922	6.56517e-08	3.40158	4.57314e-09	1.02673	0.992135	2.27084	0.0222711	1.38174	0.24669	2.06919	0.0204145	1.30689	0.166973	-1.69063	0.115666	540.293	220.453	214.005	97.784	160.766	6	Coenzyme transport and metabolism
CH1034_280154	hmuS	Hemin transport protein HmuS	52.4432	2.34424e-65	170.036	9.26965e-136	75.0585	5.66884e-34	138.369	7.97627e-93	3.32184	4.75943e-10	1.44673	0.374318	2.64626	1.12965e-05	-2.41165	0.026067	-1.29248	0.324018	1.7833	0.121491	11679.7	224.319	67.3935	154.831	85.3745	6	Inorganic ion transport and metabolism
CH1034_230036		conserved exported protein of unknown function	6.33244	1.08317e-18	4.08904	9.92845e-17	4.76339	6.13629e-07	2.9832	5.89386e-08	-1.51124	0.0132404	-1.30985	0.465745	-2.11303	0.00024028	1.09304	0.830472	-1.43986	0.0453724	-1.65916	0.122163	1684.63	267.966	404.079	352.118	571.032	6	Inorganic ion transport and metabolism
CH1034_300057		conserved exported protein of unknown function	6.85004	2.88479e-14	3.1463	1.4298e-07	5.55164	5.97245e-08	3.48071	8.12759e-09	-2.12238	1.63392e-05	-1.2144	0.660121	-1.95834	0.00184842	1.65514	0.116181	1.0526	0.767971	-1.65886	0.122546	865.573	127.333	269.671	155.294	251.366	6	Function unknown
CH1034_230131	cynT	carbonic anhydrase	5.71191	1.06325e-17	2.27659	5.04861e-07	3.87508	1.37326e-05	2.46167	7.33123e-06	-2.44795	3.11468e-09	-1.45166	0.265318	-2.31216	1.47221e-05	1.59195	0.154659	1.02792	0.914275	-1.63388	0.125092	15584.1	2750.89	6715.42	4005.75	6399.05	6	Inorganic ion transport and metabolism
CH1034_300286		conserved protein of unknown function	4.11002	0.00214823	6.49822	0.00026064	5.02913	0.00217622	2.19786	0.0820513	1.61894	0.410266	1.23506	0.856035	-1.85981	0.165855	-1.37489	0.69141	-3.1048	0.033539	-2.36466	0.128157	38.9771	9.52858	5.87502	7.7151	17.9351	6	Function unknown
CH1034_110088	holD	DNA polymerase III, psi subunit	5.24005	8.56427e-16	2.08665	1.14304e-05	2.42383	0.00544472	1.53614	0.0407066	-2.44984	1.36922e-08	-2.1299	0.0152201	-3.39404	8.63687e-10	1.0867	0.854767	-1.42631	0.0376199	-1.63806	0.130804	2156.96	414.714	1014.11	886.43	1419.26	6	Replication, recombination and repair
CH1034_190036		conserved protein of unknown function	5.89947	3.52595e-18	2.11031	7.96043e-06	5.66616	8.56908e-09	3.8361	1.28949e-11	-2.72792	3.37227e-11	-1.0199	0.975302	-1.53208	0.0315436	2.51927	0.000811962	1.7284	0.000629588	-1.5463	0.14815	5645.48	964.55	2623.93	992.209	1488.98	6	Signal transduction mechanisms
CH1034_280354		conserved membrane protein of unknown function	5.29841	3.08355e-15	3.7	6.76409e-14	3.35203	0.000143565	5.60983	1.24226e-16	-1.39668	0.0548087	-1.55653	0.194436	1.06221	0.828913	-1.18351	0.686322	1.44097	0.0521389	1.61193	0.148286	924.189	175.623	244.905	274.599	166.507	6	Function unknown
CH1034_280075	nrdF	ribonucleoside-diphosphate reductase 2, beta subunit, ferritin-like	35.6655	7.40416e-57	76.1949	3.57694e-107	43.0814	8.36352e-28	25.3713	2.24654e-51	2.18453	0.117704	1.21887	0.873841	-1.40263	0.278303	-1.87244	0.246623	-3.15904	1.14761e-09	-1.7537	0.153433	9201.51	260.263	118.599	212.476	367.464	6	Nucleotide transport and metabolism
CH1034_180125	efeB	heme-binding periplasmic protein involved in iron transport; Tat-dependent exported	5.85517	1.01853e-18	2.27157	1.27235e-07	10.9077	8.53685e-15	7.37707	2.19361e-23	-2.52103	0.00528116	1.90994	0.427032	1.26523	0.707999	4.46383	2.73783e-07	3.09561	9.48478e-07	-1.5522	0.153653	16952.6	2924.24	7329.22	1547.83	2321.06	6	Inorganic ion transport and metabolism
CH1034_300274	yhbY	putative RNA-binding protein	7.72944	5.39968e-23	2.22015	1.54297e-06	3.64341	2.69268e-05	2.41903	1.08637e-05	-3.3976	1.07499e-15	-2.08475	0.0206937	-3.17983	3.77461e-09	1.53065	0.16865	1.03766	0.847502	-1.56862	0.15497	10153.3	1322.4	4485.06	2775.82	4241.78	6	Translation, ribosomal structure and biogenesis
CH1034_300228		conserved exported protein of unknown function	5.35646	0.000118623	1.90278	0.117713	2.62255	0.0225615	1.53006	0.222404	-2.73951	0.00750241	-2.0106	0.210042	-3.48149	0.000755076	1.2839	0.60411	-1.30707	0.548994	-1.77861	0.193586	44.9027	8.44352	23.0976	17.0619	29.597	6	Cell motility
CH1034_250008	ybtU	Thiazolinyl-S-HMWP1 reductase	79.7607	3.0093e-75	231.087	4.97691e-93	335.422	2.14557e-50	211.099	2.31547e-92	2.9565	0.0440067	4.28256	0.0328619	2.65529	0.0664227	1.36421	0.550833	-1.1482	0.590068	-1.65996	0.197781	9440.05	119.162	40.1217	27.9922	45.2236	6	Secondary metabolites biosynthesis, transport and catabolism
CH1034_240336		conserved protein of unknown function	5.64865	0.000151747	5.65874	8.6766e-05	9.00685	6.76112e-05	3.42795	0.00307187	1.02273	1	1.62563	0.676525	-1.64437	0.509654	1.51123	0.793081	-1.73609	0.498011	-2.75602	0.205809	22.7255	4.05165	3.94393	2.50891	6.72257	6	Function unknown
CH1034_260003		conserved protein of unknown function	7.80803	5.68305e-06	4.63556	0.000185695	3.3814	0.00352433	5.23658	9.90184e-05	-1.6415	0.00339358	-2.272	0.00783546	-1.48285	0.0501947	-1.47486	0.219371	1.07483	0.774949	1.49321	0.215037	14947.3	1931.08	3160.66	4407.49	2881.1	6	Function unknown
CH1034_250001		Salicylate synthase	92.7888	4.22295e-81	232.901	5.72491e-129	291.182	2.51799e-50	470.345	2.52847e-127	2.56233	0.123507	3.19568	0.132891	5.08173	0.0244658	1.16886	0.697831	1.92394	0.000657684	1.54822	0.215423	69997.2	759.202	295.032	239.18	150.386	6	Amino acid transport and metabolism
CH1034_220093		conserved exported protein of unknown function	6.55073	2.36528e-19	4.52356	1.13902e-18	5.99355	6.20292e-09	4.18981	9.24157e-13	-1.41364	0.0372042	-1.07226	0.901131	-1.55507	0.0590271	1.23701	0.484101	-1.13208	0.666923	-1.49496	0.21826	1355.7	208.34	294.029	225.188	327.246	6	Function unknown
CH1034_130238	ylaC	conserved hypothetical protein; putative inner membrane protein	4.05131	9.57019e-12	9.54474	6.6659e-38	1.6956	0.165272	3.08816	1.78516e-08	2.41914	3.64016e-07	-2.36283	0.115696	-1.30691	0.2226	-6.05707	0.0113534	-3.25438	1.31119e-08	1.7644	0.222562	2676.72	665.564	274.926	1573.26	877.222	6	Function unknown
CH1034_120082	ampD	N-acetyl-anhydromuranmyl-L-alanine amidase	5.08265	8.08422e-16	2.32398	1.40483e-07	3.6381	2.14516e-05	2.56268	1.68123e-06	-2.13833	1.23263e-06	-1.37198	0.379514	-1.97398	0.000559013	1.46089	0.249533	1.05198	0.849432	-1.48098	0.22768	3882.98	768.99	1640.51	1062.29	1531.86	6	Defense mechanisms
CH1034_30015		conserved membrane protein of unknown function	7.86855	1.31034e-07	4.38791	7.15139e-05	5.3139	1.42089e-05	3.1457	0.000345132	-1.74387	0.152294	-1.45976	0.549745	-2.48888	0.0155124	1.13411	0.813263	-1.46801	0.394768	-1.75295	0.23101	80.1617	10.2541	17.8764	15.0262	25.7379	6	General function prediction only
CH1034_180069		Uro-adherence factor A (fragment)	5.82606	1.71247e-07	7.37932	6.89959e-09	4.16673	0.000418808	2.47233	0.00108702	1.29693	0.31764	-1.39085	0.644394	-2.3423	0.000704677	-1.87884	0.352781	-3.12912	1.00039e-06	-1.72992	0.232522	249.073	42.9919	33.1009	59.5105	101.677	6	Replication, recombination and repair
CH1034_70009	groES	chaperone Hsp10, affects cell division	8.31948	2.40413e-08	2.35762	0.00442733	1.39141	0.627213	2.89924	0.00147192	-3.43809	3.05806e-16	-5.93499	0.0220913	-2.86098	0.000943351	-1.80055	0.280809	1.16708	0.490701	2.02678	0.232664	28556.2	3455.17	11864.9	20431.1	9943.59	6	Posttranslational modification, protein turnover, chaperones
CH1034_240137		conserved protein of unknown function	6.50316	8.07527e-09	4.69841	1.92567e-07	5.44859	2.6469e-05	3.09819	0.0001167	-1.35021	0.496515	-1.17178	0.839064	-2.09751	0.114059	1.07135	0.906229	-1.60108	0.363337	-1.83344	0.246838	60.2254	9.3205	12.5565	11.0139	19.7028	6	Function unknown
CH1034_180123	efeU	Ferrous iron permease EfeU	9.59263	4.56997e-28	3.50828	1.27209e-13	16.442	1.68406e-18	11.51	4.18553e-32	-2.67484	0.000130112	1.75325	0.457693	1.20465	0.718427	4.33171	1.7477e-07	3.12736	3.91907e-12	-1.49547	0.247593	11550.2	1215.07	3233.22	699.611	1014.76	6	Inorganic ion transport and metabolism
CH1034_130195		conserved protein of unknown function	4.13901	9.10594e-12	5.27449	1.23864e-18	3.82674	3.2801e-05	2.64069	2.1728e-06	1.30462	0.123249	-1.06702	0.839064	-1.55756	0.0412999	-1.47948	0.213374	-2.09272	0.00266582	-1.50218	0.262936	1230.38	299.121	228.744	320.184	470.629	6	Function unknown
CH1034_130130	yaiE	conserved hypothetical protein	4.50251	7.90324e-14	2.52539	8.17736e-09	3.90804	8.20918e-06	5.91371	4.1768e-19	-1.7411	0.000361508	-1.13036	0.785609	1.31693	0.168623	1.43704	0.260971	2.22548	5.78587e-07	1.45141	0.265232	19834.2	4435.83	7708.28	5056.45	3392.94	6	Function unknown
CH1034_350063	nfuA	Fe/S biogenesis protein	7.1131	1.69096e-21	2.22415	1.31307e-06	1.31247	0.541966	2.27944	3.37022e-05	-3.11955	7.96702e-14	-5.36994	0.0110979	-3.11357	2.46965e-08	-1.80181	0.210074	-1.02764	0.946816	1.6829	0.267737	8754.7	1239.5	3860.62	6634.47	3886	6	Function unknown
CH1034_130065		DNA polymerase	24.1068	1.99031e-42	10.5993	1.29981e-25	15.8322	4.05774e-18	11.1003	1.00985e-26	-2.22803	0.0197802	-1.49262	0.283343	-2.16235	0.0280141	1.3945	0.399791	-1.00042	0.988049	-1.49409	0.280962	10233.4	426.379	947.64	642.985	932.755	6	Function unknown
CH1034_90056		conserved protein of unknown function	4.50698	5.40078e-11	2.69955	9.95058e-05	5.46625	3.15477e-07	3.8133	2.6338e-09	-1.62957	0.201843	1.23154	0.660524	-1.1794	0.540025	1.89496	0.155523	1.34225	0.397479	-1.49144	0.290431	269.163	59.9783	97.6582	48.9851	71.3368	6	Function unknown
CH1034_240021		protein of unknown function	8.2697	6.22918e-16	11.1371	4.77597e-24	12.0919	7.66753e-12	23.4047	2.20484e-27	1.37665	0.370243	1.48226	0.46431	2.84134	0.0120865	1.02272	1	2.00427	0.200505	1.86433	0.292734	168.875	20.5068	14.8831	13.8853	7.28088	6	Function unknown
CH1034_190167	ves	Protein ves	4.31897	1.89137e-11	6.13118	5.44162e-21	6.03786	2.93362e-08	4.23054	1.56136e-11	1.45642	0.350268	1.42185	0.457693	-1.01424	0.975749	-1.088	0.905989	-1.51895	0.128989	-1.48593	0.299112	383.089	89.5334	61.2939	63.1489	91.5347	6	Function unknown
CH1034_280184	ygcM	6-pyruvoyl tetrahydrobiopterin synthase (PTPS)	10.5412	5.574e-07	3.2168	0.00211172	3.5634	0.00290736	2.57047	0.0109018	-3.19817	4.1699e-12	-2.92003	0.000413229	-4.08225	6.07592e-12	1.0354	1	-1.31552	0.099351	-1.43427	0.299363	2089.89	199.594	636.907	584.541	821.056	6	Coenzyme transport and metabolism
CH1034_90028		conserved protein of unknown function	5.14057	2.13971e-13	4.30032	8.82861e-15	2.36518	0.0116907	3.58517	2.73672e-09	-1.16592	0.486884	-2.14208	0.0785308	-1.42719	0.147701	-1.96076	0.165844	-1.26022	0.357193	1.46218	0.30004	391.774	76.7738	89.3332	165.024	110.5	6	Intracellular trafficking, secretion, and vesicular transport
CH1034_390100		conserved protein of unknown function	6.24366	9.97201e-05	2.00904	0.0682213	2.49579	0.0436201	1.80204	0.133383	-3.02951	1.63644e-10	-2.47295	0.00369298	-3.45117	4.35971e-09	1.15969	0.756838	-1.17333	0.435699	-1.43011	0.325169	775.273	124.944	377.935	309.49	434.268	6	Cell wall/membrane/envelope biogenesis
CH1034_220018		putative 2-component transcriptional regulator	3.51896	1.81301e-09	8.05027	4.33699e-29	5.4338	1.24451e-07	1.83332	0.191439	2.34207	1.50676e-05	1.56629	0.232502	-1.89763	0.446913	-1.58004	0.208903	-4.56957	0.193953	-3.08164	0.326621	638.976	182.781	77.8498	117.016	351.578	6	Transcription
CH1034_90043		conserved protein of unknown function	26.3443	3.94956e-21	5.72368	3.92295e-12	4.11349	0.000127053	8.09527	1.72596e-13	-4.48688	0.00246977	-6.34573	0.0510288	-3.24546	0.0302174	-1.46971	0.524859	1.34239	0.551249	1.90615	0.336787	102.649	3.91953	17.59	24.8332	12.8254	6	Function unknown
CH1034_90023		MobA/MobL protein	5.01221	1.31626e-07	2.28797	0.000834936	3.60345	0.00121059	2.33733	0.00247102	-2.14232	0.0632796	-1.37234	0.544041	-2.13422	0.0331189	1.46521	0.559	-1.02646	0.911424	-1.59586	0.350223	67.0587	13.4868	28.7724	18.5254	28.9795	6	Replication, recombination and repair
CH1034_250171	yehS	conserved hypothetical protein	2.82787	0.00219753	5.06598	2.5261e-05	4.28994	0.000211924	3.30778	0.000743045	1.83768	8.55397e-05	1.54223	0.185945	1.17742	0.430775	-1.2657	0.536681	-1.60679	0.00463039	-1.34782	0.363114	4227.61	1505.78	817.918	982.239	1290.02	6	Function unknown
CH1034_280072	nrdH	glutaredoxin-like protein	96.9249	7.52987e-50	137.557	7.04251e-49	14.0973	2.06672e-15	34.4431	4.08892e-34	1.44813	0.416935	-6.85113	0.151323	-2.8127	0.000216536	-10.3224	0.0975397	-4.20217	5.11617e-07	2.38143	0.365777	2090.54	21.7172	14.9252	147.377	61.4516	6	Posttranslational modification, protein turnover, chaperones
CH1034_340013		conserved protein of unknown function	6.3555	2.68089e-08	4.63547	1.06622e-06	2.38114	0.0115417	1.74637	0.0435604	-1.3392	0.117195	-2.63938	0.00317686	-3.61614	6.63061e-10	-2.08331	0.0156092	-2.78232	1.36361e-06	-1.4087	0.367078	2614.39	414.249	553.126	1093.79	1512.14	6	Function unknown
CH1034_360025	yiaH	conserved hypothetical protein; putative inner membrane protein	5.35523	1.85187e-15	4.8701	5.3106e-20	3.17638	0.000307024	4.43125	3.85313e-13	-1.07284	0.752841	-1.66241	0.128444	-1.20364	0.428399	-1.63949	0.126917	-1.15524	0.491981	1.34539	0.370334	1184.46	222.683	238.522	371.316	270.107	6	Function unknown
CH1034_250002	ybtX	Cytoplasmic transmembrane protein	102.747	8.63603e-83	323.521	1.12053e-126	347.082	1.32937e-51	260.514	2.07429e-110	3.2117	0.0618381	3.42771	0.113983	2.54396	0.120838	1.01536	0.959992	-1.30204	0.237052	-1.38619	0.371802	24434.6	239.454	74.2018	70.0002	94.7944	6	Amino acid transport and metabolism
CH1034_110016		conserved protein of unknown function	5.65726	1.03912e-14	1.83264	0.00104586	2.57548	0.00411549	3.63114	1.99219e-09	-3.01173	4.95451e-09	-2.16485	0.0207872	-1.55392	0.0692013	1.31223	0.470718	1.88261	0.000962356	1.35938	0.377678	411.897	73.3174	220.431	159.198	114.631	6	Transcription
CH1034_280008	tyrA	fused chorismate mutase T ; prephenate dehydrogenase	4.97032	1.16299e-15	6.69016	9.05683e-31	8.99299	1.01228e-12	7.22092	4.20608e-23	1.38081	0.507111	1.84916	0.345434	1.4577	0.457954	1.24929	0.44976	1.02556	0.913907	-1.30157	0.383901	113825	23145.4	16698.5	12608.3	15939.7	6	Amino acid transport and metabolism
CH1034_90053		conserved protein of unknown function	5.62002	8.53987e-16	2.74094	2.69982e-09	4.33485	1.77591e-06	6.36165	3.34628e-18	-2.00373	0.000231788	-1.27095	0.60694	1.13456	0.646653	1.4827	0.246623	2.20615	7.41104e-05	1.40459	0.403468	635.703	114.022	227.745	145.979	101.048	6	Replication, recombination and repair
CH1034_350079		conserved protein of unknown function	8.476	1.64737e-16	8.36205	5.60553e-20	5.75804	6.96189e-07	8.32276	4.71044e-17	1.01218	0.978451	-1.45484	0.383114	-1.01391	1	-1.55895	0.366961	-1.05563	1	1.39776	0.414471	178.564	21.2016	20.9228	30.8703	21.6789	6	Function unknown
CH1034_30012	ppiC	peptidyl-prolyl cis-trans isomerase C (rotamase C)	5.03296	7.94266e-15	1.8547	0.00028331	2.94626	0.000568199	2.35951	2.91227e-05	-2.64692	1.32511e-09	-1.67855	0.127335	-2.12244	0.000192977	1.48019	0.22755	1.21096	0.311393	-1.29944	0.437774	1757.17	351.859	929.119	594.283	752.497	6	Posttranslational modification, protein turnover, chaperones
CH1034_360086		putative ABC-type multidrug transport system, permease component	7.05501	1.06365e-19	4.61057	5.86656e-19	5.49629	1.34946e-07	4.13802	4.24769e-12	-1.49741	0.0904909	-1.26862	0.470991	-1.69988	0.0166088	1.11786	0.928996	-1.17069	0.448102	-1.37549	0.44256	796.645	113.743	169.652	144.219	194.925	6	Defense mechanisms
CH1034_290001		conserved membrane protein of unknown function	3.61861	3.26695e-05	7.89508	2.0896e-10	9.90907	3.05464e-07	5.47993	1.37651e-07	2.23307	0.0926018	2.74927	0.098476	1.52521	0.377825	1.18893	0.974624	-1.50557	0.516119	-1.85264	0.445289	55.0594	15.3167	6.84286	5.52553	10.1138	6	Function unknown
CH1034_130293		Phage immunity repressor protein	8.09738	1.50441e-23	5.22673	2.28486e-23	7.20958	3.01963e-10	9.7624	1.47399e-28	-1.51203	0.0119505	-1.10404	0.828056	1.20934	0.36027	1.28224	0.478778	1.77499	0.000674817	1.30219	0.446809	5633.67	700.331	1057.13	778.538	583.285	6	Function unknown
CH1034_240272		Cold shock-like protein cspC (fragment)	3.32255	1.27708e-09	2.2827	2.14253e-07	3.65317	2.4196e-05	5.01181	2.66925e-16	-1.42204	0.0268919	1.12061	0.800231	1.51321	0.0363303	1.48222	0.258137	2.08786	6.70713e-05	1.31633	0.449517	70649.2	21431.4	30392.5	19278.8	14273.8	6	Function unknown
CH1034_390019		conserved protein of unknown function	2.93912	2.0916e-06	4.41957	3.24346e-12	6.08068	3.33525e-08	4.81576	2.56164e-12	1.54007	0.145911	2.11056	0.0555505	1.64905	0.121468	1.28119	0.544709	1.03973	0.96693	-1.31718	0.460753	296.394	101.75	65.8203	48.598	62.1448	6	Replication, recombination and repair
CH1034_240274	yebO	hypothetical protein	8.22248	2.56168e-24	3.83708	2.41589e-16	3.37479	0.000164993	2.6268	1.54853e-06	-2.09296	1.17019e-06	-2.41023	0.016121	-3.12217	4.96687e-09	-1.21167	0.507249	-1.53706	0.00838371	-1.32781	0.460826	13294.8	1627.61	3397.07	3919.81	5115.46	6	Function unknown
CH1034_390054	insA	IS1 repressor protein InsA	7.13287	1.45539e-13	5.46575	7.19079e-14	7.8835	5.17295e-09	5.93374	3.01883e-12	-1.27563	0.568717	1.12892	0.823745	-1.19831	0.644663	1.34708	0.578213	1.0327	1	-1.38994	0.465491	137.615	19.4457	24.7231	17.3877	23.4577	6	Replication, recombination and repair
CH1034_250353		protein of unknown function	10.5185	6.77459e-08	3.11906	0.00112452	5.07195	6.63926e-05	3.58828	0.00046437	-3.30021	0.00159737	-2.04916	0.182488	-2.92646	0.00648092	1.53504	0.446557	1.09466	0.844287	-1.4678	0.466977	84.9511	8.11297	26.7155	16.6328	23.9479	6	Function unknown
CH1034_220024		conserved protein of unknown function	3.11396	0.000516867	7.53488	5.16916e-08	3.22731	0.021305	1.85151	0.0469422	2.47836	0.116311	1.03768	0.978778	-1.67945	0.178315	-2.45485	0.531423	-4.28402	0.00212264	-1.78737	0.471423	39.1702	12.6466	5.0948	12.0506	21.4194	6	Function unknown
CH1034_250007	irp	High Molecular Weight Protein 1 (HMWP1)	93.4679	2.19977e-81	209.904	8.45013e-126	184.091	2.72056e-45	249.562	8.76772e-112	2.29555	0.0772459	2.00623	0.204319	2.67996	0.04612	-1.22008	0.618319	1.13339	0.556249	1.2988	0.4766	114881	1237.37	537.235	621.069	465.3	6	Secondary metabolites biosynthesis, transport and catabolism
CH1034_360018		conserved protein of unknown function	6.60044	0.334758	23.8978	0.184788	5.2885	0.455332	3.47331	0.512992	3.73521	0.000103608	-1.2396	0.690233	-1.88476	0.153625	-4.83512	0.0144992	-7.25313	0.00191959	-1.55981	0.480312	245.881	37.573	10.0512	46.4876	71.4713	6	Function unknown
CH1034_230162		conserved protein of unknown function	6.14533	3.93112e-10	5.64474	8.38127e-11	6.53782	6.10449e-07	10.7736	9.32844e-15	-1.06153	0.870016	1.08231	0.913235	1.75983	0.235665	1.0844	0.870948	1.81659	0.20828	1.58268	0.486018	89.2976	14.6267	15.4975	13.5851	8.35771	6	Function unknown
CH1034_90035		putative plasmid replication protein	11.3575	5.07297e-13	1.80314	0.0179809	3.67425	0.000449973	2.75458	0.000233571	-6.16603	0.00213562	-3.03463	0.0393264	-4.10289	0.000470185	1.90519	0.226431	1.45836	0.448102	-1.39413	0.486297	70.6916	6.25725	38.4791	19.1477	25.96	6	Transcription
CH1034_400051		Gp31	5.44857	1.60108e-16	1.76197	0.000995296	4.03488	5.36454e-06	3.34798	1.70277e-09	-3.01593	5.71848e-13	-1.32284	0.495395	-1.62334	0.0271605	2.12073	0.00891914	1.8033	0.000239523	-1.25798	0.486899	4532.46	837.931	2522.18	1119.78	1369.27	6	Function unknown
CH1034_280151		conserved protein of unknown function	21.0453	3.74411e-43	15.0796	2.76285e-53	31.7574	1.25059e-24	25.2742	9.71954e-50	-1.36278	0.0996308	1.53255	0.253216	1.20378	0.431287	1.96977	0.0465664	1.59242	0.0171839	-1.30592	0.493266	3482.87	166.754	226.746	109.188	139.514	6	Posttranslational modification, protein turnover, chaperones
CH1034_290023		Copper-sensitivity suppressor protein A	5.42652	2.94329e-16	2.21576	1.79438e-06	2.28769	0.0111015	1.85076	0.00279793	-2.39089	6.48305e-08	-2.33878	0.0052241	-2.91997	8.74981e-08	-1.03689	0.891293	-1.25771	0.193488	-1.28154	0.510292	1716.58	318.648	760.119	747.293	937.41	6	Function unknown
CH1034_280025	smpA	small membrane lipoprotein	10.4537	1.71765e-17	4.60222	1.17615e-10	3.56453	9.08262e-05	4.45966	1.71224e-10	-2.21673	1.54655e-07	-2.89765	0.00610674	-2.33033	1.22586e-05	-1.38655	0.317222	-1.08252	0.654712	1.2112	0.513093	30574.3	2946.55	6515.43	8548.53	6922.28	6	Translation, ribosomal structure and biogenesis
CH1034_240244		conserved protein of unknown function	13.8292	4.85015e-05	3.00739	0.0281852	2.66248	0.0737112	3.6231	0.0170138	-4.50735	6.17122e-11	-5.13457	0.00673868	-3.81684	6.56425e-08	-1.19205	0.626069	1.14549	0.636996	1.31007	0.518198	454.561	33.0034	148.356	169.366	126.951	6	Inorganic ion transport and metabolism
CH1034_220232		conserved protein of unknown function	6.38465	3.06964e-13	3.50623	3.90459e-08	1.66612	0.198454	2.2074	0.000396277	-1.77727	0.0005189	-3.79864	0.0168199	-2.88545	1.01519e-06	-2.24679	0.0838568	-1.67248	0.00841636	1.28603	0.523037	1522.27	239.84	425.409	909.328	696.631	6	Function unknown
CH1034_280070		putative GntR-family bacterial regulatory protein	10.7782	3.26757e-29	12.3755	1.34825e-46	10.6262	8.17573e-14	13.879	3.45944e-36	1.17813	0.42333	1.00206	1	1.29364	0.237863	-1.24681	0.595971	1.06746	0.71448	1.25609	0.525265	3552.42	331.975	281.547	332.909	258.674	6	Amino acid transport and metabolism
CH1034_280004	yfiO	putative lipoprotein	5.06465	9.82391e-16	2.18905	2.01624e-06	2.38243	0.00835824	1.92679	0.00123934	-2.25798	5.37416e-08	-2.09839	0.0126151	-2.61435	6.64155e-07	1.01589	0.98235	-1.19217	0.321997	-1.2801	0.529084	19972.6	3973.1	8949.23	8351.1	10474.1	6	General function prediction only
CH1034_160041	ybeD	conserved hypothetical protein	3.54756	2.65699e-10	5.54982	1.92507e-25	3.98794	9.81331e-06	5.045	2.88043e-16	1.60278	0.00172192	1.1399	0.775428	1.42846	0.0697473	-1.48607	0.199354	-1.15567	0.425637	1.21919	0.533529	20510.6	5822.79	3625.98	5121.33	4112.62	6	Function unknown
CH1034_10084	atpI	ATP synthase, membrane-bound accesory subunit	5.06401	1.93774e-07	1.81821	0.0152099	1.66661	0.167789	2.07654	0.00405841	-2.7169	6.37354e-11	-2.99846	0.000244682	-2.42563	5.8388e-06	-1.17263	0.591499	1.08742	0.701403	1.20451	0.539761	18176.7	3615.62	9804.02	10873	8843.42	6	Energy production and conversion
CH1034_300070		protein of unknown function	4.98569	6.81297e-05	2.73381	0.0066147	4.07169	0.00345895	6.86204	4.9355e-06	-1.78089	0.277956	-1.21086	0.830513	1.37993	0.731589	1.39822	0.695191	2.38752	0.152764	1.6263	0.540112	27.5398	5.55427	9.8802	6.72758	4.06458	6	Function unknown
CH1034_240036		TonB-dependent siderophore receptor	8.71496	3.96781e-25	5.4937	5.40976e-24	12.7966	3.14408e-15	10.4088	1.52875e-29	-1.54898	0.020416	1.49125	0.398186	1.19689	0.585489	2.16702	0.0157769	1.80019	0.000868078	-1.27609	0.54133	2254.24	260.863	402.69	175.399	219.095	6	Inorganic ion transport and metabolism
CH1034_240103	metQ	DL-methionine transporter subunit ; periplasmic-binding component of ABC superfamily	8.11065	9.69366e-24	4.49791	1.65343e-19	4.55473	1.68137e-06	3.49691	3.63978e-10	-1.7568	0.000228699	-1.75184	0.287723	-2.31408	0.00892507	-1.06938	0.913168	-1.3564	0.326061	-1.3505	0.548663	8375.71	1041.1	1825.79	1833.52	2422.23	6	Inorganic ion transport and metabolism
CH1034_250004	ybtP	Permease and ATP-binding protein of yersiniabactin-iron ABC transporter	444.335	6.60547e-119	805.774	5.59887e-199	1429.19	9.7993e-68	1183.2	1.04822e-150	1.85447	0.247807	3.27311	0.100287	2.67139	0.0918929	1.65652	0.165975	1.39797	0.153166	-1.25867	0.554939	94448.1	214.053	115.003	65.7877	80.6949	6	Defense mechanisms
CH1034_280156	btuC	vitamin B12 transporter subunit: membrane component of ABC superfamily	53.4695	1.70509e-32	170.85	9.28899e-42	133.606	2.17647e-39	101.744	5.02997e-37	3.27779	0.000658131	2.52472	0.0321673	1.91184	0.0354595	-1.3536	0.621442	-1.7627	0.110705	-1.35713	0.557208	3949.12	74.4628	22.6758	29.4012	39.1979	6	Inorganic ion transport and metabolism
CH1034_200004		conserved exported protein of unknown function	9.11883	4.88065e-20	2.5913	2.82697e-07	2.68505	0.00202276	2.27031	0.000180605	-3.43969	5.37416e-08	-3.33415	0.000539205	-3.9985	2.0111e-08	-1.03376	0.961012	-1.19755	0.402368	-1.23409	0.558583	295.788	32.6406	111.993	109.664	131.671	6	Function unknown
CH1034_280153		TonB-dependent receptor	162.944	8.59019e-94	161.133	6.38877e-141	166.854	8.94112e-44	142.091	2.62714e-96	1.01374	0.950109	1.04254	0.913235	-1.14292	0.562917	-1.03775	0.963655	-1.19359	0.375872	-1.22319	0.569511	77058.5	476.512	469.036	460.145	548.803	6	Inorganic ion transport and metabolism
CH1034_360109	yiiU	conserved hypothetical protein	5.97379	1.8275e-18	2.21407	1.34791e-06	3.08838	0.00023397	3.95423	4.06991e-12	-2.63358	1.30915e-10	-1.89861	0.0464452	-1.50597	0.0386055	1.29801	0.40973	1.69774	0.000998761	1.22851	0.579005	19776.3	3334.08	8761.42	6378.95	5056.26	6	Function unknown
CH1034_250005	ybtA	AraC-like regulator YbtA	23.7903	9.6388e-47	6.92674	3.48691e-31	19.7998	6.539e-20	16.3937	2.52611e-40	-3.35284	7.34498e-08	-1.17802	0.799792	-1.44622	0.176144	2.63788	0.0012604	2.2502	1.3805e-05	-1.25737	0.583324	7011.05	297.596	993.467	353.093	432.361	6	Transcription
CH1034_130030	gpt	guanine-hypoxanthine phosphoribosyltransferase	6.51417	0.000479486	1.91555	0.121559	1.60652	0.351581	1.98156	0.135166	-3.31554	9.46155e-15	-4.00672	2.09361e-06	-3.27467	1.21717e-05	-1.27392	0.427564	-1.01773	0.914275	1.19416	0.587153	7473.84	1155.01	3823.22	4637.05	3807.99	6	Nucleotide transport and metabolism
CH1034_390088		conserved membrane protein of unknown function	5.75316	7.46485e-15	4.12559	3.39473e-14	4.85	8.71471e-07	4.09502	6.77379e-11	-1.36239	0.17588	-1.16642	0.752054	-1.40149	0.182904	1.10143	0.832558	-1.06017	0.851617	-1.23445	0.587222	361.094	63.1562	85.883	74.1185	89.2861	6	Carbohydrate transport and metabolism
CH1034_220016		conserved protein of unknown function	2.69735	4.24976e-07	2.18155	2.17906e-05	4.4737	8.29779e-07	5.67894	2.67188e-14	-1.20813	0.218551	1.68883	0.108551	2.10997	0.000175469	1.91538	0.0307877	2.47553	1.62486e-08	1.21688	0.595809	4405.88	1644.34	1982	979.742	784.72	6	Transcription
CH1034_300231		conserved protein of unknown function	5.21511	0.000107708	3.34912	0.00166193	2.81604	0.0309366	4.29793	0.000379295	-1.52015	0.562869	-1.82346	0.404595	-1.21089	0.840278	-1.27808	0.787804	1.21882	0.851617	1.47124	0.597853	24.7659	4.78685	7.26005	8.76322	5.82926	6	Function unknown
CH1034_280073	nrdI	protein that stimulates ribonucleotide reduction	18.3244	2.2535e-22	37.0612	1.72636e-27	5.21873	2.92414e-06	8.45378	1.0938e-14	2.06652	0.208573	-3.5011	0.341408	-2.16598	0.00879989	-7.5006	0.183405	-4.61509	2.39832e-10	1.58078	0.605325	915.635	50.3959	24.2734	174.469	109.737	6	Nucleotide transport and metabolism
CH1034_360027	yiaB	conserved hypothetical protein; putative inner membrane protein	4.23165	6.49848e-10	5.59131	1.18714e-16	3.21621	0.000479872	2.68158	1.073e-05	1.35263	0.253382	-1.29898	0.526452	-1.57097	0.0820571	-1.84529	0.102734	-2.18883	0.00138501	-1.24452	0.619109	214.996	51.1514	37.7389	66.5191	81.117	6	Function unknown
CH1034_300152	TUM	SOS operon TUM protein	8.94023	8.99882e-19	3.67748	2.18953e-11	4.56801	5.13575e-06	5.77112	3.57487e-14	-2.37623	0.00106056	-1.93152	0.0920109	-1.544	0.162219	1.16855	0.817771	1.49404	0.155319	1.21818	0.621898	229.786	25.9014	61.391	50.0627	40.2941	6	Function unknown
CH1034_360046	yibL	conserved hypothetical protein	8.77266	3.06041e-25	5.00727	2.6295e-22	2.60899	0.00199318	3.21371	3.58472e-09	-1.71019	0.000742349	-3.30582	7.38882e-05	-2.71274	0.000267447	-2.05598	0.0206938	-1.63293	0.0453967	1.18232	0.632861	5462.18	626.521	1069.96	2084.83	1717.95	6	Replication, recombination and repair
CH1034_180124	efeO	ferrous iron transport binding protein	4.33844	2.87044e-13	1.35682	0.0394169	6.15397	1.4986e-09	5.3909	1.94376e-17	-3.12807	0.000308014	1.45425	0.667152	1.24629	0.724832	4.19749	3.63249e-06	3.7826	7.05078e-08	-1.19753	0.643244	14548.7	3386.63	10531.3	2354.58	2727.24	6	Inorganic ion transport and metabolism
CH1034_30011		protein of unknown function	5.01876	4.4671e-14	2.4918	9.45715e-08	3.35501	0.000150045	2.91868	2.24472e-07	-1.9668	0.00017936	-1.47336	0.280921	-1.71067	0.0136207	1.25955	0.576379	1.11611	0.655547	-1.19433	0.649917	775.416	155.587	305.275	230.136	268.534	6	Function unknown
CH1034_190310		protein of unknown function	10.579	4.69142e-09	2.5451	0.00329247	5.78875	6.06027e-05	4.39187	1.7531e-05	-4.04852	0.00498097	-1.79503	0.535998	-2.39667	0.15163	2.12269	0.192408	1.64267	0.28376	-1.37394	0.651699	41.4499	3.94209	15.9568	7.12662	9.53017	6	Function unknown
CH1034_90031		conserved protein of unknown function	7.456	1.40388e-21	1.65039	0.00494466	4.88168	2.28589e-07	6.28241	5.34327e-19	-4.41157	1.61671e-09	-1.49799	0.267766	-1.18668	0.642592	2.76193	0.000315518	3.60818	1.37091e-06	1.23337	0.660723	1418.62	191.638	843.019	289.358	228.313	6	Transcription
CH1034_400049		conserved membrane protein of unknown function	10.7455	5.71431e-30	4.38448	1.29062e-19	11.6135	7.49674e-15	10.4277	1.28983e-30	-2.39586	4.01873e-05	1.10153	0.829701	-1.02913	0.8901	2.46253	0.00191332	2.25853	0.000269983	-1.16205	0.664532	11444	1072.45	2561.62	981.265	1111.03	6	Function unknown
CH1034_250009	angT	putative anguibactin biosynthesis thioesterase AngT	50.2583	1.85447e-37	296.024	1.93787e-53	240.185	4.91134e-46	201.875	5.96262e-50	6.00866	0.00124464	4.86122	0.00940621	4.03104	0.00707869	-1.31931	0.605274	-1.53582	0.215676	-1.23905	0.665118	5534.26	110.813	18.3677	22.9242	27.683	6	Secondary metabolites biosynthesis, transport and catabolism
CH1034_80053		conserved membrane protein of unknown function	5.06877	3.75731e-15	4.15999	3.62649e-17	2.73856	0.00317686	3.40754	1.36313e-09	-1.18978	0.317136	-1.83706	0.330688	-1.48037	0.0540419	-1.61931	0.387891	-1.28127	0.178692	1.2099	0.667781	1503.62	298.905	354.633	546.709	445.768	6	Amino acid transport and metabolism
CH1034_390001	yegR	hypothetical protein	8.24903	1.34861e-10	1.77421	0.0233817	1.79541	0.0902607	1.62246	0.0594098	-4.54282	1.30138e-23	-4.53711	1.5873e-07	-5.07344	1.5169e-16	-1.0543	0.869315	-1.15036	0.461921	-1.14689	0.743257	76887.2	9371.59	42462	42571.7	47862.5	6	Function unknown
CH1034_90017		conserved protein of unknown function	14.0377	2.42867e-35	2.16488	2.79193e-06	5.40175	2.96497e-08	5.12232	1.72455e-16	-6.32971	1.66183e-31	-2.54467	0.0294375	-2.73338	3.11536e-07	2.31332	0.00296442	2.24793	2.36502e-07	-1.10248	0.751489	18717.8	1342.52	8481.67	3452.09	3697.63	6	Function unknown
CH1034_160034	cspE	DNA-binding transcriptional repressor	5.08884	4.33165e-16	7.13242	9.76303e-33	6.83273	4.82911e-10	7.90068	3.61165e-25	1.43539	0.0181403	1.36762	0.386557	1.56026	0.0236211	-1.12477	0.775916	1.05549	0.780573	1.10937	0.756802	817178	161781	112491	119200	104692	6	Transcription
CH1034_20008	yihA	GTP-binding protein	5.02804	2.81903e-15	2.32808	3.53998e-07	2.33117	0.00983257	2.12148	0.000222659	-2.10807	1.41105e-06	-2.12722	0.0132359	-2.35865	1.26077e-05	-1.07048	0.833926	-1.15217	0.437555	-1.13877	0.761835	4796.87	960.233	2020.91	2049.86	2284.47	6	General function prediction only
CH1034_190113	cedA	Cell division activator	3.38346	1.11736e-09	4.25099	4.46823e-18	5.43664	4.68557e-08	5.09211	4.91537e-16	1.28655	0.150908	1.63421	0.150376	1.51018	0.0486259	1.19215	0.609268	1.14017	0.484906	-1.11113	0.776776	2501.8	744.089	577.41	458.184	496.561	6	Function unknown
CH1034_220186		conserved protein of unknown function	2.6477	0.00157791	5.07102	2.85571e-07	2.88881	0.00990582	3.44981	7.85851e-05	1.96181	0.11654	1.10658	0.923167	1.31018	0.531868	-1.88006	0.281261	-1.54286	0.421049	1.15093	0.791577	49.2987	18.7621	9.54017	17.0122	14.4683	6	Function unknown
CH1034_280157	hmuV	Hemin import ATP-binding protein HmuV	50.155	1.86881e-60	146.692	6.13037e-112	114.404	6.85855e-37	97.9922	3.68953e-77	3.00328	0.000261469	2.30364	0.0456889	1.96719	0.0214768	-1.36164	0.599067	-1.56868	0.29257	-1.20643	0.795685	2560	51.4414	17.1077	22.262	26.3888	6	Inorganic ion transport and metabolism
CH1034_90014	can	Carbonic anhydrase 2	6.81315	2.5813e-06	6.38945	1.13131e-05	9.68783	2.80145e-07	7.82748	3.98834e-06	-1.03583	0.879868	1.44605	0.668783	1.14904	0.885184	1.40175	0.578442	1.15854	0.822043	-1.28125	0.805023	149.345	22.1771	22.9362	15.3669	19.2842	6	Inorganic ion transport and metabolism
CH1034_170035		conserved protein of unknown function	18.1018	1.04247e-09	3.97802	0.000108415	4.99784	0.000640285	3.94758	0.000137348	-4.43956	0.037484	-3.58533	0.127335	-4.55662	0.0703013	1.18305	0.91796	-1.05705	1	-1.31101	0.816119	33.6623	1.87829	8.29356	6.69701	8.63906	6	Function unknown
CH1034_250010	dhbE	2,3-dihydroxybenzoate-AMP ligase	76.6533	1.71938e-38	188.378	3.04164e-45	256.211	1.37446e-48	245.341	1.91006e-48	2.51176	0.0217255	3.40107	0.0132452	3.21231	0.00685344	1.27455	0.524859	1.24197	0.362007	-1.08925	0.823243	23979.3	314.843	124.972	93.0932	98.7856	6	Secondary metabolites biosynthesis, transport and catabolism
CH1034_30013	ppiC	peptidyl-prolyl cis-trans isomerase C (rotamase C)	8.0627	8.74456e-21	2.76006	1.64168e-08	3.5284	9.96725e-05	3.31337	1.23666e-08	-2.855	5.34141e-07	-2.2502	0.0134568	-2.42081	8.32251e-05	1.19081	0.737154	1.14435	0.635443	-1.10513	0.827961	591.106	73.844	210.194	166.967	180.253	6	Posttranslational modification, protein turnover, chaperones
CH1034_240075		conserved membrane protein of unknown function	7.94421	7.45561e-13	2.32771	0.000182799	3.41461	0.000649407	3.91993	3.0392e-07	-3.33529	7.8061e-05	-2.29145	0.0581868	-2.02475	0.0505802	1.36743	0.516495	1.59859	0.118488	1.10451	0.828114	106.962	13.5384	45.0507	31.1536	27.6012	6	Function unknown
CH1034_250046		protein of unknown function	6.09116	4.39526e-08	10.5479	4.93235e-12	10.1182	1.27188e-07	13.5598	1.69003e-12	1.7685	0.375256	1.68839	0.523043	2.24376	0.259767	-1.1137	0.960433	1.23136	0.906676	1.28647	0.832184	54.6764	9.03508	5.08524	5.37867	4.07014	6	Function unknown
CH1034_300105	bacA	undecaprenyl pyrophosphate phosphatase	6.35718	9.58097e-08	2.14588	0.00462111	2.47747	0.0235967	2.23195	0.00387316	-2.89107	7.72268e-12	-2.5435	0.123044	-2.83313	8.59472e-08	1.08695	0.994756	-1.00967	0.88208	-1.14282	0.834373	6661.98	1057.63	3048.16	2680.36	3017.2	6	Defense mechanisms
CH1034_180148	yceA	conserved hypothetical protein	3.09965	0.0023115	8.03239	2.64634e-06	1.68213	0.342603	1.51227	0.228703	2.66212	7.13267e-10	-1.82396	0.231047	-2.04042	0.000334997	-5.13829	0.0145441	-5.59275	1.71589e-13	-1.14537	0.848269	3675.91	1195.26	448.401	2179.24	2456.69	6	General function prediction only
CH1034_300103	htrG	putative signal transduction protein (SH3 domain)	3.49928	3.54147e-10	6.86823	2.62054e-22	2.36063	0.017125	2.55036	3.01178e-06	2.0097	7.74499e-05	-1.47204	0.515153	-1.36396	0.109888	-3.10222	0.122676	-2.8234	3.23316e-11	1.05143	0.853394	19349.9	5572.7	2764.54	8165.39	7663.4	6	Signal transduction mechanisms
CH1034_250019		conserved protein of unknown function	9.08315	2.67693e-07	2.22946	0.0281498	2.24756	0.125851	2.5679	0.00768424	-3.96318	0.00637587	-4.02346	0.257476	-3.52218	0.0203909	-1.04818	0.964119	1.09363	0.800254	1.11219	0.865373	32.9628	3.65666	14.4736	14.5901	12.9914	6	Function unknown
CH1034_270093	rpoE	RNA polymerase, sigma 24 (sigma E) factor	4.10733	1.43672e-12	8.90053	2.45272e-39	2.9987	0.000816259	3.168	5.45143e-09	2.21682	0.00099098	-1.35425	0.433292	-1.28942	0.190626	-3.18257	0.0143082	-2.9455	1.58597e-11	1.02266	0.870098	75928.6	18620.4	8372.68	25228.8	24223.2	6	Transcription
CH1034_280155	hmuT	Hemin-binding periplasmic protein HmuT	27.6919	7.53893e-50	126.209	5.88774e-111	83.3342	7.03302e-35	91.9051	3.35866e-80	4.67414	2.72471e-13	3.05259	0.000817399	3.33381	1.89889e-07	-1.61717	0.252563	-1.4424	0.236035	1.06211	0.870419	4972.38	180.963	38.6512	59.3898	54.7341	6	Inorganic ion transport and metabolism
CH1034_250011	fyuA	Pesticin receptor	202.916	4.12562e-101	572.556	5.20119e-190	1189.13	4.45346e-66	1147.88	2.70462e-151	2.87716	0.344075	5.9575	0.273657	5.67047	0.182142	1.93384	0.053679	1.91025	0.000721314	-1.07767	0.871795	190974	947.276	327.409	159.914	168.152	6	Inorganic ion transport and metabolism
CH1034_250006	irp	High-molecular-weight protein 2	313.898	1.37097e-111	668.108	4.11731e-196	687.218	4.14931e-60	674.453	1.96656e-138	2.17457	0.148143	2.22519	0.231047	2.15586	0.157634	-1.03768	0.911537	-1.03956	0.808598	-1.06071	0.880177	260772	836.596	383.183	377.662	390.886	6	Secondary metabolites biosynthesis, transport and catabolism
CH1034_240320	cutC	copper homeostasis protein	3.61447	7.25664e-11	19.1627	6.39098e-64	4.33974	2.47108e-06	4.17661	3.04792e-13	5.42493	5.10978e-09	1.2191	0.671978	1.16085	0.520113	-4.74354	4.37623e-06	-4.81358	5.15106e-19	-1.07931	0.891804	26654.1	7423.52	1365.19	6117.28	6454.3	6	Inorganic ion transport and metabolism
CH1034_270094		conserved protein of unknown function	7.13218	6.45756e-06	9.63507	9.3075e-07	6.29572	5.52541e-05	6.07635	2.13402e-05	1.38373	0.517591	-1.10871	0.915578	-1.16731	0.739606	-1.65973	0.495685	-1.6644	0.281613	-1.08208	0.89377	101.923	14.3928	10.3721	16.1535	16.9462	6	Function unknown
CH1034_350046	nudE	ADP-ribose diphosphatase	7.15546	9.35412e-22	4.17058	4.38292e-18	4.11015	5.65262e-06	3.98977	2.16187e-12	-1.67452	0.000645667	-1.71229	0.0879923	-1.78819	0.00336104	-1.09368	0.840393	-1.09969	0.683098	-1.07118	0.894353	9206	1295.13	2165.33	2230.99	2334.8	6	Replication, recombination and repair
CH1034_280149		Transport protein	6.91228	2.6586e-09	17.0726	1.63906e-13	3.87215	0.000105224	4.14174	7.79133e-06	2.54348	0.0109092	-1.76222	0.218882	-1.65485	0.228511	-4.76821	0.0232683	-4.32344	0.0150494	1.03375	0.898853	235.633	34.3463	13.4942	60.6471	57.4443	6	General function prediction only
CH1034_160115	ybgC	acyl-CoA thioesterase	5.55841	5.07871e-15	1.64312	0.0034494	1.73069	0.102103	1.87856	0.00247032	-3.30099	8.0249e-15	-3.16285	0.000120054	-2.945	3.58114e-08	-1.01497	0.959424	1.08829	0.694663	1.04517	0.909753	7333.66	1328.54	4376.18	4220.13	3943.2	6	General function prediction only
CH1034_90011		putative SN-glycerol-3-phosphate transport system permease	6.90147	1.67095e-10	11.5097	1.65928e-15	9.8737	1.00665e-08	9.07364	5.42054e-13	1.71867	0.386987	1.44913	0.586847	1.31629	0.597879	-1.23081	0.919071	-1.34187	0.797951	-1.13015	0.911608	79.0888	11.5537	6.72605	7.96128	8.83118	6	Carbohydrate transport and metabolism
CH1034_220095		conserved protein of unknown function	4.0664	8.46177e-11	6.6244	3.22433e-15	6.47281	1.07198e-08	6.28595	8.46039e-15	1.66687	0.01704	1.61454	0.219004	1.55199	0.072999	-1.09246	0.832796	-1.10585	0.731788	-1.06972	0.919594	431.992	106.904	63.974	66.3625	69.4562	6	Function unknown
CH1034_290039	argP	DNA-binding transcriptional activator, replication initiation inhibitor	5.2337	3.05385e-12	1.13227	0.408399	2.42457	0.00242624	2.70759	2.26852e-06	-4.51623	1.8307e-22	-2.1133	0.0206502	-1.92708	0.000844915	1.9965	0.0170845	2.2757	2.74141e-07	1.06689	0.919594	4543.38	874.79	3941.6	1865.88	1698.48	6	Transcription
CH1034_360020		ABC transport system ATP-binding component	13.1294	2.36117e-28	5.81886	5.1028e-18	4.88672	4.94149e-07	5.10855	4.27116e-16	-2.19932	3.07601e-07	-2.65193	0.00121695	-2.56025	2.0898e-06	-1.27068	0.489861	-1.19848	0.357611	1.0094	0.961573	7781.06	596.879	1310.67	1585.65	1539.07	6	General function prediction only
CH1034_280074	nrdE	ribonucleoside-diphosphate reductase 2, alpha subunit	22.477	3.05415e-46	40.2548	4.31433e-88	13.4045	1.77638e-15	13.3116	3.06322e-36	1.8324	0.0646977	-1.66643	0.50638	-1.68562	0.0290681	-3.17596	0.185562	-3.18356	2.88539e-08	-1.03653	0.975351	9663.33	433.355	235.651	716.931	735.412	6	Nucleotide transport and metabolism
CH1034_230037		conserved protein of unknown function	15.4131	6.86976e-18	6.25893	1.36705e-13	8.51423	2.20812e-08	8.24531	8.52634e-14	-2.40628	0.0802934	-1.78788	0.358891	-1.86315	0.226586	1.27514	0.840964	1.25306	0.756071	-1.06831	0.988009	104.464	6.83133	16.3875	12.21	12.8057	6	Function unknown
CH1034_60045	aphA	acid phosphatase/phosphotransferase, class B, non-specific	12.5515	8.78725e-33	4.61523	1.94009e-20	4.06484	5.17689e-06	4.23859	2.59837e-13	-2.65378	4.00219e-10	-3.0301	0.0107508	-2.94596	5.13337e-08	-1.22573	0.675611	-1.1425	0.501341	1.00061	0.992738	5105.98	410.09	1085.51	1251.44	1217.66	6	General function prediction only
CH1034_250358	mntH	manganese/divalent cation transporter	7.12918	6.35592e-22	13.8096	1.2027e-50	10.0942	6.91157e-13	10.0928	6.7181e-30	1.99153	0.00828993	1.43136	0.468214	1.41823	0.152593	-1.47293	0.630404	-1.44275	0.556006	-1.0307	0.993395	46203.2	6528.48	3277.62	4557.5	4622.23	6	Inorganic ion transport and metabolism
CH1034_280009	aroF	3-deoxy-D-arabino-heptulosonate-7-phosphate synthase, tyrosine-repressible	6.31395	1.42259e-19	6.76361	8.45817e-31	6.38088	1.48488e-09	6.75752	7.37056e-22	1.09819	0.837556	1.03315	0.974872	1.0732	0.90742	-1.14975	0.863015	-1.05387	0.77619	1.01458	0.993395	113716	18212.7	16512.7	17762.2	17026.3	6	Amino acid transport and metabolism
CH1034_250016		conserved protein of unknown function	4.42703	0.00170299	5.6198	0.000447349	7.77708	0.000268965	8.08971	7.95417e-05	1.30351	0.479843	1.78527	0.282631	1.84325	0.120114	1.27709	0.773143	1.3735	0.560308	1.00319	1	88.8994	20.2505	15.5019	11.4059	11.0972	6	Function unknown
CH1034_300201	lsrR	DNA-binding transcriptional regulator	-23.5328	2.85918e-45	-1.18077	0.400064	-22.1032	3.67655e-21	-1.00203	1	20.4188	1.31414e-69	1.07992	0.901757	23.5424	2.63686e-47	-20.0378	2.24513e-24	1.11952	0.595194	21.2716	2.15369e-21	220.492	5225.06	255.424	4852.74	223.427	7	Transcription
CH1034_360045	yibT	hypothetical protein	-17.5341	1.37803e-13	2.41086	2.31172e-05	-14.1056	1.47249e-16	1.27887	0.408065	43.2823	4.17504e-19	1.26269	0.534609	22.4589	2.05242e-15	-36.5367	5.11622e-31	-1.98702	0.0307977	17.3693	7.47634e-19	158.048	2785.87	64.2853	2221.06	125.012	7	Function unknown
CH1034_130060	acoK	Trans-acting regulatory protein of aco operon	-21.7632	5.353e-35	-1.66802	0.00382575	-12.5258	2.36738e-15	1.07213	0.749273	13.3539	3.6666e-30	1.76597	0.0856353	23.4062	1.34872e-38	-8.06111	1.31002e-13	1.70138	0.0016817	12.912	2.39992e-16	628.821	13774.3	1029.65	7844.5	593.542	7	Transcription
CH1034_230058	ydcK	putative enzyme	-4.40439	1.92418e-12	2.78897	0.033394	-2.80761	0.00131832	4.82016	0.00433503	12.571	5.24868e-50	1.59268	0.178887	21.2538	2.58459e-43	-8.35028	2.11848e-13	1.64314	0.0134981	13.0086	7.79139e-16	468.729	2077.11	164.986	1307.42	98.3529	7	Cell wall/membrane/envelope biogenesis
CH1034_240122	yniA	putative phosphotransferase/kinase	-21.9653	1.50293e-31	-1.59119	0.0110784	-24.4159	6.59882e-19	-1.36864	0.35635	14.1211	4.61144e-27	-1.09334	0.817812	16.0451	5.04555e-29	-16.4656	2.04454e-12	1.10262	0.685403	17.1334	9.53617e-16	1127.21	24902.5	1761.4	27381.5	1563.6	7	Carbohydrate transport and metabolism
CH1034_220201		conserved protein of unknown function	-8.24554	1.15588e-15	1.33611	0.0830687	-9.83859	1.10822e-12	1.89059	0.00181734	11.2718	1.1031e-19	-1.17675	0.618918	15.618	6.88031e-23	-14.0961	8.26854e-13	1.34413	0.102418	17.9339	6.06161e-15	1178.79	9778.79	865.908	11548.9	631.297	7	Signal transduction mechanisms
CH1034_280150		conserved protein of unknown function	-10.3685	2.36025e-27	1.34229	0.372941	-7.28583	1.82927e-10	1.58433	0.186769	14.2883	7.2863e-50	1.44474	0.313049	16.4752	2.50923e-36	-10.5392	1.34595e-11	1.11957	0.651172	11.1396	4.72205e-14	106.294	1109.56	77.5645	772.092	67.7916	7	Amino acid transport and metabolism
CH1034_10093	rbsD	putative cytoplasmic sugar-binding protein	-7.65127	7.16727e-15	1.5342	0.0342691	-11.5854	2.15446e-14	-1.07085	0.792583	12.0214	3.5549e-19	-1.48807	0.250813	7.15704	8.36926e-15	-19.1081	4.20745e-18	-1.72953	0.00518342	10.3875	6.46481e-14	224.572	1726.8	143.533	2589.29	243.125	7	Carbohydrate transport and metabolism
CH1034_360012	kdgK	2-dehydro-3-deoxygluconokinase	-14.9239	6.94293e-34	1.06092	0.822723	-8.03275	1.05807e-10	1.38246	0.271004	16.2301	1.97962e-57	1.88978	0.0491076	20.6462	1.28113e-42	-9.13362	5.28793e-14	1.23597	0.323665	10.6688	7.92483e-14	132.83	1997.15	122.921	1061.96	97.2908	7	Carbohydrate transport and metabolism
CH1034_60100	phnN	ribose 1,5-bisphosphokinase	-5.55077	3.02172e-13	1.35763	0.561323	-5.85323	1.09505e-07	2.27405	0.0466052	7.73115	2.34641e-23	-1.03873	0.908814	12.6211	1.00591e-24	-8.48443	1.7926e-11	1.58765	0.22129	12.7941	9.00725e-14	50.0188	279.179	36.1139	290.914	22.26	7	Inorganic ion transport and metabolism
CH1034_280352	yjdJ	putative acyltransferase with acyl-CoA N-acyltransferase domain	-5.87024	1.7023e-17	-1.492	0.0264417	-7.71722	7.85073e-11	1.34291	0.181869	4.0279	3.37672e-19	-1.29277	0.472052	7.90451	7.09171e-24	-5.55075	1.17875e-09	1.90532	0.000175676	9.96108	1.19416e-13	459.448	2714.74	672.684	3530.06	345.952	7	General function prediction only
CH1034_80129	yjgR	putative ATPase	-10.6029	1.79715e-28	-2.50491	4.68822e-08	-13.7291	2.89866e-16	-1.43302	0.134395	4.33883	3.36501e-21	-1.27619	0.479822	7.40869	3.86926e-23	-5.86522	2.91146e-10	1.65879	0.00182472	9.23159	3.85197e-13	517.685	5525.4	1272.5	7073.31	750.691	7	General function prediction only
CH1034_300307	uxuA	Mannonate dehydratase	-12.5751	1.03263e-17	-1.07844	0.727976	-20.7475	9.52776e-15	1.13525	0.633079	11.9455	7.81239e-18	-1.62977	0.114513	14.3063	1.60508e-19	-20.5957	4.7213e-14	1.16217	0.490675	22.7701	3.85197e-13	246.608	3120.62	260.923	5096.95	219.805	7	Carbohydrate transport and metabolism
CH1034_10064	yieL	putative xylanase	-9.66257	2.87574e-26	-1.85021	0.000916247	-11.6129	2.4973e-14	-1.17823	0.637397	5.34028	1.29219e-26	-1.18212	0.676965	8.20136	1.14508e-24	-6.71218	1.4406e-11	1.49067	0.0302861	9.46463	3.9898e-13	275.381	2674.74	500.102	3179.3	328.209	7	Inorganic ion transport and metabolism
CH1034_60093		conserved protein of unknown function	-31.0349	7.08734e-30	-1.22176	0.494099	-21.9665	5.87633e-12	1.48309	0.288827	26.0008	1.69529e-29	1.43421	0.347855	45.9491	1.24085e-36	-19.2984	2.46654e-09	1.71552	0.023055	31.3166	5.53818e-13	107.291	3346.2	128.599	2343.17	73.3722	7	Carbohydrate transport and metabolism
CH1034_130146		putative sugar-specific permease, SgaT/UlaA family	-70.4514	1.45751e-31	-2.55421	3.82125e-05	-77.1131	8.63571e-25	-6.53094	2.69548e-05	28.2966	9.80359e-24	-1.0738	0.902422	10.796	5.21339e-16	-32.5016	6.63883e-15	-2.6995	0.0110901	11.3215	7.07691e-13	34.3107	2432.3	85.9333	2636.11	226.861	7	Function unknown
CH1034_20031		PTS system, IIB component	-30.6581	3.60028e-29	1.19498	0.840247	-25.0804	2.01229e-18	-1.96828	0.0898778	37.5128	1.94606e-29	1.24223	0.569093	15.6018	9.55154e-23	-32.2745	4.03633e-17	-2.47968	0.0458987	12.269	7.22855e-13	9.06417	279.203	7.43103	226.448	18.026	7	Carbohydrate transport and metabolism
CH1034_240120	pfkB	6-phosphofructokinase II	-15.7107	3.73283e-36	-4.88761	1.33891e-20	-20.117	6.84862e-20	-2.16842	0.00028699	3.29024	9.45457e-15	-1.26049	0.510862	7.25245	1.27546e-22	-4.40038	1.55975e-07	2.14059	2.43111e-06	8.91741	9.61709e-13	332.424	5253.97	1594.65	6651.1	729.462	7	Carbohydrate transport and metabolism
CH1034_240238	dadX	alanine racemase 2, PLP-binding	-31.4259	1.43536e-49	-2.64593	7.62697e-06	-25.6178	9.33654e-22	-2.72326	1.70523e-05	12.1608	3.91782e-50	1.24766	0.571678	11.5629	2.42402e-31	-10.3579	6.68232e-16	-1.08258	0.760572	9.02594	1.10671e-12	83.1824	2632.04	216.146	2119.58	229.418	7	Cell wall/membrane/envelope biogenesis
CH1034_230103	ydhL	conserved hypothetical protein	-2.95118	2.25059e-07	1.70004	0.0175304	-3.09214	0.000512241	3.15371	7.77082e-06	5.12409	9.02489e-25	-1.02893	0.967663	9.3227	4.6021e-26	-5.6101	9.69819e-10	1.76498	0.022162	9.34474	1.16427e-12	444.501	1320.25	256.914	1367.05	142.59	7	General function prediction only
CH1034_160053	ybeL	conserved hypothetical protein	-13.8452	1.77688e-33	-2.08383	4.05757e-05	-15.3092	2.12851e-11	1.20928	0.416154	6.79331	2.28369e-25	-1.0871	0.809224	16.7548	4.06319e-40	-7.89238	1.57341e-06	2.3936	1.66192e-07	17.7819	4.7779e-12	541.029	7538.05	1107.47	8243.47	453.061	7	Cell cycle control, cell division, chromosome partitioning
CH1034_240239	dadA	D-amino acid dehydrogenase, small subunit	-29.9985	1.19527e-49	-2.0775	0.000149526	-29.3022	9.78358e-19	-2.89032	1.65056e-06	14.7773	6.03632e-58	1.04291	0.921139	10.4044	9.9162e-30	-15.1518	6.64042e-11	-1.46225	0.0437911	9.70887	5.98475e-12	132.497	3999.58	270.289	3862.42	387.86	7	Amino acid transport and metabolism
CH1034_280312		putative binding-protein-dependent transport systems inner membrane component	-20.2727	8.95379e-22	-2.00837	0.0331089	-24.907	2.42612e-19	-2.54348	0.00394405	10.3324	1.48701e-16	-1.20582	0.667057	7.97981	6.41483e-15	-13.2957	2.14719e-16	-1.33315	0.373084	9.37747	7.1065e-12	16.9242	345.275	33.3874	419.337	43.6091	7	Carbohydrate transport and metabolism
CH1034_240121	ydiZ	hypothetical protein	-6.92242	8.60537e-20	-1.68404	0.00395692	-6.18138	5.59478e-09	1.3332	0.2873	4.2054	8.63177e-20	1.13526	0.812073	9.2335	9.563e-27	-3.91671	1.31082e-06	2.13193	8.37364e-06	7.93588	1.22566e-11	348.918	2428.76	576.679	2143.96	264.933	7	Function unknown
CH1034_240288	pphA	serine/threonine-specific protein phosphatase 1	-4.47071	1.28957e-12	1.20253	0.58693	-2.57391	0.00279869	3.25113	0.0121552	5.49741	5.31577e-26	1.76079	0.100499	14.5284	3.40336e-35	-3.29878	3.31044e-05	2.56608	1.99078e-07	8.05516	1.66663e-11	410.141	1843.67	334.695	1048.55	127.677	7	Signal transduction mechanisms
CH1034_130145		Ribokinase	-29.7746	1.20652e-44	-1.13978	0.73588	-33.1768	9.30863e-24	-3.8367	1.28971e-07	26.7332	1.08313e-62	-1.09507	0.839142	7.77666	5.9169e-22	-31.2682	1.93898e-24	-3.54237	8.9595e-08	8.30487	1.66663e-11	26.9432	806.918	30.1273	889.911	104.531	7	Carbohydrate transport and metabolism
CH1034_60090		Response regulator protein Z5684	-29.658	6.35852e-49	-2.52924	1.68056e-06	-15.7796	9.38955e-14	-1.23028	0.435091	12.0174	2.75463e-49	1.90834	0.0492929	24.1778	2.67469e-46	-6.70618	6.15378e-07	1.95504	0.000636974	12.3657	1.99659e-11	79.5118	2373.24	197.267	1249.33	98.7847	7	Transcription
CH1034_280353	yjdI	conserved hypothetical protein	-4.32062	4.9359e-12	-1.37325	0.108792	-5.48987	8.68102e-08	1.55627	0.0625962	3.22052	9.24458e-13	-1.24853	0.569093	6.74017	2.78304e-19	-4.28221	6.15378e-07	2.03222	0.000263073	8.2033	2.47971e-11	169.095	735.198	227.831	923.914	109.786	7	Function unknown
CH1034_250081	sbmC	DNA gyrase inhibitor	-7.20042	1.18435e-20	-1.04058	0.976025	-4.59132	1.10534e-06	1.72423	0.0523935	7.07495	1.87069e-34	1.59224	0.184628	12.4274	3.99915e-33	-4.72301	3.24109e-08	1.70497	0.0025831	7.61102	2.91151e-11	440.605	3191.37	450.316	2011.97	258.896	7	Replication, recombination and repair
CH1034_80042	yjfO	conserved hypothetical protein	-70.3198	4.6622e-21	-2.5584	5.62243e-08	-51.4583	4.12491e-12	-1.4358	0.281646	28.146	3.33067e-16	1.39484	0.355322	48.9621	6.76878e-20	-21.6707	2.0507e-07	1.68878	0.00675967	34.2963	4.02588e-11	272.055	19241.8	683.108	13941.3	395.528	7	Function unknown
CH1034_240026		Glyoxalase I, nickel isomerase	-6.79647	0.0189997	-1.00074	0.931893	-8.24212	1.16049e-10	-1.00125	0.940978	6.95484	0.0155573	-1.19604	0.784824	6.80225	0.0149575	-8.76553	3.16413e-13	-1.05246	0.8854	7.92322	7.2501e-11	63.1584	431.202	62.0785	517.843	64.031	7	Amino acid transport and metabolism
CH1034_360029	xylA	D-xylose isomerase	-4.90341	2.81358e-14	-1.08938	0.793058	-7.10469	4.37444e-08	1.98926	0.00427532	4.60676	2.09795e-22	-1.42779	0.271381	9.76719	7.37105e-28	-6.98887	6.27405e-07	2.05837	4.20954e-05	13.6123	1.39919e-10	455.183	2246.71	487.006	3218.45	231.706	7	Carbohydrate transport and metabolism
CH1034_180104	agp	glucose-1-phosphatase/inositol phosphatase	-10.7817	4.42968e-29	-2.39173	2.63168e-07	-15.4124	1.16309e-12	-1.6692	0.0629388	4.61446	2.04886e-23	-1.40181	0.358891	6.46703	1.24959e-20	-6.92962	9.78158e-07	1.36054	0.13686	8.85056	3.08379e-10	783.333	8500.38	1839.18	12022.3	1322.27	7	Function unknown
CH1034_10063	yieK	putative 6-phosphogluconolactonase	-5.98845	1.91953e-16	-1.46092	0.0867151	-7.79698	1.52986e-10	-1.08577	0.824084	4.19559	9.44947e-18	-1.28173	0.503071	5.53184	3.96298e-16	-5.70396	1.30926e-09	1.27996	0.279144	6.90196	5.48733e-10	103.8	625.622	148.868	805.351	114.077	7	Carbohydrate transport and metabolism
CH1034_130045	yjhX	conserved hypothetical protein; KpLE2 phage-like element	-48.1826	1.17974e-59	-12.0618	8.6378e-41	-70.7124	3.47473e-24	-7.13899	6.67388e-06	4.09577	2.50703e-19	-1.44706	0.245094	6.75847	5.66953e-21	-6.29895	3.52758e-07	1.60196	0.0162011	9.5651	5.94913e-10	58.5329	2840	692.433	4124.14	422.628	7	Function unknown
CH1034_220022	ydeJ	conserved hypothetical protein	-4.543	4.55037e-13	1.42319	0.106469	-3.81086	1.6703e-05	2.41632	0.000590963	6.62139	1.03635e-31	1.20801	0.681593	10.9999	3.06928e-30	-5.77469	4.50021e-10	1.61389	0.00672402	8.8766	1.0638e-09	590.554	2701.79	407.348	2238.29	247.294	7	General function prediction only
CH1034_20030		6-phosphofructokinase	-37.3459	6.40137e-34	-1.31913	0.287439	-57.9301	1.74234e-15	-3.82094	1.97827e-06	29.0725	1.02001e-30	-1.52317	0.232071	9.80315	5.63274e-20	-47.4596	1.62715e-11	-3.0534	0.000101995	14.5693	1.30275e-09	23.6774	889.114	30.5732	1367.23	91.3844	7	Carbohydrate transport and metabolism
CH1034_270103	yfiQ	fused acyl-CoA synthetase: NAD(P)-binding subunit ; ATP-binding subunit	-5.4786	1.713e-12	1.18895	0.291649	-6.46449	2.0611e-09	-1.00489	0.994455	6.66763	4.70709e-15	-1.16017	0.698014	5.46589	3.19602e-13	-8.25961	1.73331e-10	-1.25671	0.182041	6.18196	1.68551e-09	1878.93	10357	1551.2	12096.9	1910.52	7	Energy production and conversion
CH1034_250197	mglA	fused methyl-galactoside transporter subunits of ABC superfamily: ATP-binding components	-15.441	2.81223e-11	1.22664	0.239785	-9.14885	1.35607e-12	-1.45302	0.0856419	19.4056	2.46521e-12	1.71235	0.107936	10.6664	1.06968e-09	-12.0179	2.97366e-18	-1.87417	0.000190688	6.07205	2.0866e-09	406.063	6323.94	324.95	3699.57	596.865	7	Carbohydrate transport and metabolism
CH1034_170004	yliI	PQQ-dependent aldose sugar dehydrogenase precursor (asd)	-14.6372	2.16626e-27	-2.87598	3.15011e-08	-11.5157	2.82755e-14	-1.83367	0.0582864	5.20151	5.17848e-16	1.28907	0.5022	8.02139	7.05944e-21	-4.25517	1.74814e-07	1.49773	0.0592512	6.03833	2.74932e-09	232.558	3422.36	656.908	2662.06	431.164	7	Carbohydrate transport and metabolism
CH1034_80041	yjfN	hypothetical protein	-31.6997	1.29803e-11	1.22397	0.324378	-24.9319	2.19214e-09	-1.08716	0.824084	39.7451	8.4827e-13	1.29662	0.542338	29.1454	8.50532e-12	-32.922	1.9291e-08	-1.40516	0.38064	21.9644	2.96621e-09	471.196	15013.8	377.582	11701.2	518.987	7	Function unknown
CH1034_350167	yhjR	conserved hypothetical protein	-3.13806	4.24957e-08	-1.09483	0.66218	-2.49226	0.00374753	2.56007	0.00028437	2.9336	1.43834e-11	1.27851	0.551844	8.02973	1.72153e-23	-2.43973	0.00304766	2.65735	4.77964e-07	6.14071	3.09731e-09	485.892	1534.05	522.02	1204.64	192.109	7	Function unknown
CH1034_360110	glpF	glycerol facilitator	-5.24793	1.85823e-09	1.61552	0.0196128	-5.61383	4.4523e-08	1.15153	0.578595	8.6949	1.99569e-13	-1.05146	0.896724	6.05804	6.0794e-11	-9.73739	1.25406e-14	-1.4782	0.0698679	6.21193	3.33963e-09	201.705	1066.21	122.445	1128.42	177.277	7	Carbohydrate transport and metabolism
CH1034_260036	eutL	putative carboxysome-related structural protein with putative role in ethanolamine utilization	-9.77754	2.07374e-16	-2.49447	5.06832e-05	-10.8499	2.85048e-12	-1.58061	0.0989608	4.01149	1.19717e-09	-1.08894	0.874219	6.21325	3.47632e-13	-4.67638	6.79981e-06	1.50424	0.0870875	6.57854	4.38774e-09	39.962	392.781	97.7876	431.67	63.8049	7	Amino acid transport and metabolism
CH1034_300014		putative short-chain dehydrogenase	-14.8975	2.1855e-25	-3.49216	3.35527e-07	-17.3133	2.11846e-16	-2.51602	0.0160905	4.37677	9.94553e-12	-1.14193	0.757464	5.92475	2.02077e-14	-5.32736	5.08473e-08	1.31492	0.311079	6.6108	4.49339e-09	21.3989	321.236	73.2832	368.82	54.4957	7	Lipid transport and metabolism
CH1034_180106	wrbA	putative conserved flavoprotein	-16.4221	2.15995e-37	-4.20046	3.00262e-17	-9.93858	6.17498e-11	-1.59113	0.109283	3.99532	5.9993e-20	1.68645	0.0888088	10.3251	3.84483e-30	-2.52826	0.00220076	2.50874	8.18939e-09	5.96017	5.46126e-09	1103.67	18220.3	4553.28	10900.3	1778.58	7	General function prediction only
CH1034_60119	cbpA	curved DNA-binding protein, DnaJ homologue that functions as a co-chaperone of DnaK	-6.38365	1.05425e-18	-2.18072	5.9812e-06	-3.90051	1.85414e-05	1.54456	0.146974	2.99313	5.26029e-13	1.66473	0.123848	9.86398	6.86844e-29	-1.91115	0.0367871	3.199	3.78964e-13	5.7768	7.05377e-09	1369.88	8795.57	2933.46	5312.55	898.288	7	Posttranslational modification, protein turnover, chaperones
CH1034_250307	yfcH	conserved hypothetical protein; putative NAD(P)-binding Rossmann-fold domain	-5.38818	2.59644e-16	-1.14141	0.492867	-7.47909	1.61381e-09	-1.10136	0.716156	4.83691	1.9405e-24	-1.36372	0.371264	4.9042	8.56042e-16	-7.05215	5.68204e-07	-1.01563	0.959275	6.52463	7.61985e-09	1895.87	10286.9	2124.07	14127.1	2112.76	7	General function prediction only
CH1034_130101		Ethanolamine permease	-6.42249	1.45539e-13	-1.3969	0.44923	-4.5984	1.63628e-05	1.72807	0.173784	4.71922	2.08174e-13	1.41773	0.38019	11.1147	9.9358e-21	-3.50461	0.00026212	2.29004	0.0263404	7.63452	8.40199e-09	30.0673	194.636	41.2298	137.542	17.6538	7	Amino acid transport and metabolism
CH1034_230033	vdh	Vanillin dehydrogenase	-39.9354	1.20118e-54	-1.7626	0.018096	-20.3133	7.29197e-10	-1.57649	0.0880426	23.2657	1.19675e-68	2.00809	0.020861	25.3783	3.22331e-47	-12.4001	7.53946e-07	1.06014	0.768226	12.3215	9.1567e-09	54.5454	2194.39	94.2747	1103.73	87.0355	7	Energy production and conversion
CH1034_360111	glpK	glycerol kinase	-9.21334	6.48495e-26	-1.71106	0.00212502	-9.72088	7.51827e-13	-1.64234	0.0190919	5.51422	6.81458e-28	-1.03675	0.931401	5.62117	5.16039e-18	-6.10565	6.05485e-10	-1.01048	0.952694	5.6863	1.00784e-08	537.219	4981.67	902.107	5201.12	892.448	7	Energy production and conversion
CH1034_110076		conserved membrane protein of unknown function	-20.3025	8.14309e-15	-8.57304	6.78437e-30	-23.384	2.32476e-18	-3.82766	2.9718e-09	2.42515	0.000474877	-1.13026	0.805171	5.33076	6.72297e-08	-2.933	0.000392862	2.13461	1.90362e-05	5.8577	1.11902e-08	54.7382	1117.56	460.313	1275.26	211.648	7	Function unknown
CH1034_130118		putative inner membrane protein	-6.29234	1.20669e-16	-1.3514	0.370977	-3.43473	0.000167728	1.87234	0.120869	4.77194	1.76176e-19	1.85863	0.0666775	11.8045	2.98293e-28	-2.70589	0.00153705	2.40624	0.00147331	6.19175	1.23262e-08	108.597	688.032	144.023	370.754	58.603	7	Function unknown
CH1034_240179	ychH	conserved hypothetical protein; putative inner membrane protein	-235.652	3.18303e-33	-5.78384	1.22447e-09	-372.499	3.65365e-14	-8.53178	0.00255069	41.8168	6.99071e-21	-1.54621	0.394902	27.6021	1.5478e-18	-69.4228	2.22393e-08	-1.56093	0.419961	41.7126	1.43349e-08	132.929	31526.3	753.939	49350.5	1149.61	7	Function unknown
CH1034_180105	yccJ	hypothetical protein	-10.0665	1.28405e-27	-2.43858	1.96151e-07	-6.06275	4.63729e-08	-1.02898	1	4.21866	3.5549e-19	1.69401	0.0860037	9.79216	4.30389e-29	-2.6611	0.00105742	2.25294	4.36843e-07	5.62577	1.50647e-08	1500.61	15177.9	3592.45	9042.26	1563.28	7	Function unknown
CH1034_80111	treC	trehalose-6-P hydrolase	-20.27	5.25293e-17	-2.21861	6.00372e-05	-19.5305	3.77229e-19	-3.30459	0.000334716	9.37602	5.14816e-12	1.05589	0.873841	6.14779	1.90366e-09	-9.44184	1.25406e-14	-1.57013	0.113196	5.68365	1.55207e-08	77.7552	1588.17	169.276	1513.21	259.941	7	Carbohydrate transport and metabolism
CH1034_110146	citA	sensory histidine kinase in two-component regulatory system with citB	-4.78102	4.99903e-13	1.34862	0.186997	-5.19084	2.27418e-07	1.14707	0.629975	6.60532	8.357e-26	-1.06869	0.873841	5.49788	1.78713e-15	-7.48356	1.23315e-11	-1.23825	0.392354	5.72594	2.64941e-08	103.561	498.576	75.3304	535.412	91.3978	7	Signal transduction mechanisms
CH1034_180084	oppA	oligopeptide transporter subunit ; periplasmic-binding component of ABC superfamily	-7.81579	9.17927e-23	-2.11586	1.33097e-05	-6.70021	1.32859e-09	-1.23793	0.364284	3.78101	2.56287e-18	1.18642	0.668783	6.3293	3.4018e-20	-3.39409	1.74734e-05	1.62483	0.00398959	5.1992	4.8485e-08	713.613	5616.13	1482.23	4760.21	893.982	7	Amino acid transport and metabolism
CH1034_130132	mak	manno(fructo)kinase	-7.30832	2.07652e-21	-1.90498	0.000247502	-6.55878	1.85252e-09	-1.22644	0.406209	3.92758	1.88078e-15	1.13176	0.778478	5.97929	3.93108e-19	-3.68493	3.47482e-06	1.47884	0.0242458	5.14475	5.30292e-08	603.545	4438.66	1128.75	3939.26	748.386	7	Carbohydrate transport and metabolism
CH1034_260052	maeB	putative fused malic enzyme oxidoreductase ; putative phosphotransacetylase	-5.39579	1.49367e-16	2.71976	5.47911e-10	-3.59228	4.84787e-05	1.50358	0.0474919	15.0319	7.12663e-62	1.53038	0.192414	8.13966	2.87816e-25	-10.4881	3.04965e-16	-1.90187	5.2307e-05	5.18185	5.85288e-08	3943.46	21439.8	1423.34	14108.2	2652.09	7	Energy production and conversion
CH1034_80071	ytfK	conserved hypothetical protein	-1.71194	0.159989	3.95106	6.44768e-05	-1.17114	0.709544	4.93782	1.37721e-05	6.9129	6.24232e-05	1.48774	0.35803	8.45045	1.70324e-05	-4.97149	1.37149e-05	1.18623	0.438846	5.54355	6.47974e-08	5255.38	9028.6	1305.53	6119.89	1077.61	7	Inorganic ion transport and metabolism
CH1034_60047	yjbR	conserved hypothetical protein	-4.58402	1.55607e-13	-1.00245	0.986128	-3.19137	0.000186925	1.59282	0.0268887	4.68362	1.249e-22	1.45943	0.294307	7.32178	1.76135e-22	-3.41642	2.08167e-05	1.51856	0.0147733	4.88953	1.57327e-07	644.38	2971.53	633.636	2046.74	408.971	7	Function unknown
CH1034_350088		conserved exported protein of unknown function	-1.94419	0.00128428	2.56246	3.36508e-08	-1.35988	0.377457	3.75011	5.63516e-11	5.10339	6.09939e-24	1.45363	0.293028	7.31749	2.62751e-22	-3.74095	5.60851e-06	1.39304	0.0571053	4.9006	1.70003e-07	1181.57	2311.63	452.368	1599.68	318.58	7	Function unknown
CH1034_20076		conserved protein of unknown function	-4.65845	2.27917e-12	-1.15343	0.441023	-4.55453	1.84264e-06	1.20489	0.555973	4.14509	6.25875e-15	1.03898	0.94765	5.62877	4.55491e-15	-4.24552	2.27146e-06	1.31937	0.223299	5.28785	1.70003e-07	78.4221	367.895	88.6448	355.797	65.7678	7	Function unknown
CH1034_280222	fucI	L-fucose isomerase	-28.4687	4.18423e-08	-2.70654	0.000281077	-20.3113	2.26324e-17	-3.69772	3.83197e-06	10.7791	1.06984e-05	1.42324	0.406689	7.72269	4.6149e-05	-7.97513	1.34595e-11	-1.43561	0.185298	5.27498	1.78306e-07	19.1627	548.23	50.8912	386.883	71.6527	7	Carbohydrate transport and metabolism
CH1034_240330	araF	L-arabinose transporter subunit ; periplasmic-binding component of ABC superfamily	-6.20775	1.87163e-07	-1.85721	0.00692706	-4.74051	1.66424e-06	1.14139	0.612084	3.4187	3.75317e-05	1.32865	0.449909	7.09634	2.06792e-08	-2.72324	0.000719001	2.01453	0.00185114	5.20878	2.03924e-07	70.9888	443.285	129.505	334.747	62.9516	7	Carbohydrate transport and metabolism
CH1034_250355	ipdC	Indole-3-pyruvate decarboxylase	-6.82795	4.60384e-20	-1.42753	0.0520977	-4.0896	6.84663e-06	1.23023	0.344695	4.8965	4.80636e-24	1.69572	0.107615	8.42554	3.07902e-25	-3.05918	0.000116285	1.67093	0.00303425	4.83517	2.07788e-07	410.367	2818.41	574.776	1669.56	337.425	7	Carbohydrate transport and metabolism
CH1034_130147		putative phosphotransferase system, lactose/cellobiose-specific IIB subunit	-233.151	5.37704e-36	-5.8652	6.111e-05	-336.398	3.23503e-18	-23.1781	2.71788e-06	40.7332	2.16477e-24	-1.41836	0.374162	10.0728	3.82037e-14	-61.9723	5.98612e-10	-4.17081	0.00612268	13.9662	2.36192e-07	3.5199	825.296	20.2356	1180.6	82.5504	7	Carbohydrate transport and metabolism
CH1034_220116	fabG	3-oxoacyl-[acyl-carrier-protein] reductase FabG	-44.6431	1.23345e-48	-1.90963	0.0764367	-22.7696	3.99524e-14	-4.04855	3.86426e-06	23.9177	1.19554e-55	2.00011	0.0264663	11.0695	7.07304e-27	-12.8023	1.20955e-09	-2.22644	0.00375989	5.38343	2.50021e-07	13.286	597.234	24.9037	301.275	54.3932	7	Lipid transport and metabolism
CH1034_60112	melR	DNA-binding transcriptional dual regulator	-4.00883	5.14807e-11	1.10422	0.622132	-4.57569	1.00015e-05	1.6847	0.0213002	4.53058	7.96523e-20	-1.12431	0.720012	6.76438	1.34615e-19	-5.42819	3.5882e-05	1.44963	0.0696164	7.4271	2.50021e-07	214.786	866.655	190.844	978.026	128.889	7	Transcription
CH1034_90051		Insertion element ISR1 uncharacterized 10 kDa protein A3	-3.20259	5.21918e-08	1.48879	0.0727714	-2.02976	0.028221	2.67492	3.73458e-05	4.8902	5.89536e-19	1.60189	0.184204	8.5921	6.28666e-22	-3.24144	0.000161277	1.70725	0.0171527	5.23105	2.53338e-07	146.953	473.877	96.7814	296.997	55.527	7	Replication, recombination and repair
CH1034_280194	garK	glycerate kinase I	-5.015	2.84674e-14	-1.55994	0.0205017	-3.77514	2.38318e-05	1.31593	0.200526	3.293	6.98042e-14	1.34724	0.443629	6.60691	6.33122e-20	-2.58121	0.00122245	1.94787	0.000187898	4.78424	2.67575e-07	242.184	1223.07	370.901	909.727	186.467	7	Carbohydrate transport and metabolism
CH1034_300200	ego	fused AI2 transporter subunits of ABC superfamily: ATP-binding components	-595.581	2.44936e-110	-3.38123	0.000262197	-587.756	1.05577e-10	-5.02178	1.04068e-06	179.999	1.2231e-115	1.0243	0.94765	118.519	5.92748e-83	-186.008	6.61401e-08	-1.56468	0.115915	113.193	2.67575e-07	10.1402	6070.32	33.6451	5921.5	51.5105	7	Carbohydrate transport and metabolism
CH1034_280313	ugpC	sn-glycerol-3-phosphate import ATP-binding protein UgpC	-18.4711	1.09988e-30	-1.91033	0.0268644	-13.8674	2.3494e-14	-2.53965	0.000908679	9.90708	1.11575e-22	1.35578	0.371264	7.29893	1.75621e-19	-7.76708	2.20502e-11	-1.39889	0.188375	5.24617	2.76598e-07	23.9599	446.402	44.9563	331.231	61.5901	7	Carbohydrate transport and metabolism
CH1034_120109	yadI	putative PTS Enzyme IIA	-3.65246	1.39223e-10	1.38787	0.0569695	-4.12089	4.95292e-06	1.19723	0.456769	5.18949	6.88522e-26	-1.10797	0.812073	4.39545	1.0241e-13	-6.15425	1.60694e-07	-1.21617	0.250253	4.73699	2.98528e-07	757.106	2783.43	535.214	3108.84	638.849	7	Carbohydrate transport and metabolism
CH1034_250337	yfcX	fused enoyl-CoA hydratase and epimerase and isomerase ; 3-hydroxyacyl-CoA dehydrogenase	-9.84935	1.58763e-27	-1.13231	0.501164	-6.48696	2.0611e-09	-1.33894	0.185293	8.91519	7.68687e-43	1.54489	0.194503	7.39543	2.78912e-23	-6.15197	1.28025e-10	-1.24086	0.236035	4.65326	3.20773e-07	1045.77	10377.3	1161.81	6756.81	1415.66	7	Lipid transport and metabolism
CH1034_220118		conserved protein of unknown function	-15.6721	2.85599e-21	1.40745	0.186672	-19.2094	4.82884e-09	-1.81831	0.0248961	22.5632	3.6524e-25	-1.20135	0.68115	8.63634	1.70169e-16	-29.0932	7.44519e-09	-2.69368	0.000968317	10.0997	3.32366e-07	47.0642	741.542	32.8176	900.075	86.7092	7	Lipid transport and metabolism
CH1034_220115	atoB	acetyl-CoA acetyltransferase	-22.525	7.55103e-39	-1.67799	0.0468296	-13.7047	1.71404e-09	-2.08827	0.00723664	13.7581	1.13927e-44	1.67706	0.098329	10.8275	4.9512e-27	-8.76118	5.97153e-07	-1.30808	0.341625	6.28073	3.42527e-07	30.3584	688.371	49.9534	414.287	64.0563	7	Lipid transport and metabolism
[truncated: 835 more rows]
