# Supplementary material for: Transcriptional profiling of Klebsiella pneumoniae defines signatures for planktonic, sessile and biofilm-dispersed cells
Source: BMC Genomics. 2016 Mar 15;17:237. doi: 10.1186/s12864-016-2557-x (PMC4791964; doi:10.1186/s12864-016-2557-x)
Supplement: Additional file 3: Table S2. — Data relative to the 19 selected ncRNA genes. (XLSX 18 kb) [file 12864_2016_2557_MOESM3_ESM.xlsx]

## Sheet: Supplementary Table 2
Supplementary Table 2 Data relative to the 19 selected ncRNA genes a
Locus Tag	Annotation	Exponential planktonic vs stationary planktonic		Exponential planktonic vs 7 h-old biofilm		Exponential planktonic vs 13 h-old biofilm		Exponential planktonic vs biofilm-dispersed		Stationary planktonic vs 7 h-old biofilm		Stationary planktonic vs 13 h-old biofilm		Stationary planktonic vs biofilm-dispersed		7 h-old biofilm vs 13 h-old biofilm		7 h-old biofilm vs biofilm-dispersed		13 h-old biofilm vs biofilm-dispersed		DESeq normalized expression (baseMeans) c
		FC b	padj b	FC b	padj b	FC b	padj b	FC b	padj b	FC b	padj b	FC b	padj b	FC b	padj b	FC b	padj b	FC b	padj b	FC b	padj b	Exponential planktonic	Stationary planktonic	7 h-old biofilm	13 h-old biofilm	Biofilm-dispersed
CH1034_misc_RNA_10	C0343	33.7065	0.00597437	4.61848	0.182414	9.82101	0.0689401	21.414	0.0160937	-7.29818	0.0429014	-3.43208	0.234711	-1.57404	0.662249	2.12646	0.692289	4.63659	0.178466	2.18043	0.440365	29.1637	983.006	134.692	286.417	624.51
CH1034_misc_RNA_15	RyeE	5.12207	0.000334634	3.95286	0.00231433	3.69971	0.00366927	13.1788	1.111e-07	-1.29579	0.46389	-1.38445	0.404961	2.57295	0.0118806	-1.06842	0.830969	3.334	0.00201354	3.56212	0.000865998	49.5173	253.631	195.735	183.2	652.58
CH1034_misc_RNA_17	t44	-3.00308	0.00912095	1.24023	0.617376	-1.03904	0.945457	2.29448	0.0759102	3.72452	0.000358715	2.89025	0.00730314	6.8905	6.76278e-08	-1.28865	0.697796	1.85004	0.152915	2.38405	0.0216259	13944.4	4643.36	17294.3	13420.5	31995.1
CH1034_misc_RNA_18	RtT	-16.8523	3.04177e-08	-5.64786	0.000656587	-4.5981	0.00236744	1.0078	0.944136	2.98383	0.0145306	3.66505	0.00896709	16.9837	1.86977e-09	1.2283	0.762558	5.69192	0.000202253	4.63397	0.000895975	8449.16	501.366	1495.99	1837.53	8515.07
CH1034_misc_RNA_26	P26	-1.15431	0.769525	2.73821	0.0293386	1.44826	0.348931	5.76118	0.00014943	3.16075	0.00125871	1.67174	0.193665	6.6502	8.66524e-08	-1.89069	0.223729	2.10399	0.0671271	3.978	0.000360016	3295.72	2855.13	9024.37	4773.05	18987.2
CH1034_misc_RNA_29	yybP-ykoY	2.59522	0.0376249	8.88799	1.56615e-06	15.3839	1.31312e-09	9.65758	2.09163e-06	3.42475	0.00113555	5.92779	6.55919e-06	3.72129	0.000362734	1.73087	0.298353	1.08659	0.997773	-1.59294	0.279283	55.3008	143.518	491.513	850.743	534.071
CH1034_misc_RNA_36	tmRNA	7.44716	1.37316e-05	2.35263	0.0636997	3.79637	0.0024586	2.29307	0.0759102	-3.16546	0.00125871	-1.96165	0.101403	-3.24768	0.000894554	1.61367	0.334283	-1.02597	0.997773	-1.65558	0.218931	1.43441e+06	1.06823e+07	3.37464e+06	5.44556e+06	3.2892e+06
CH1034_misc_RNA_37	RprA	-9.82866	9.60377e-08	-26.175	1.51953e-12	-10.2829	2.71717e-08	-2.55484	0.0367191	-2.66313	0.0517321	-1.04622	0.970062	3.84707	0.000746001	2.54549	0.160195	10.2452	2.61421e-07	4.02487	0.000865998	245.692	24.9976	9.38652	23.8933	96.1672
CH1034_misc_RNA_4	sroC	45.0289	5.0028e-16	10.3408	2.06383e-07	11.1838	1.84265e-08	9.70296	1.69034e-06	-4.35449	6.69221e-05	-4.02627	0.000253969	-4.64074	1.44941e-05	1.08152	0.822179	-1.06573	0.997773	-1.15262	0.736964	328.295	14782.7	3394.82	3671.58	3185.43
CH1034_misc_RNA_41	SRP_bact	27.3767	6.33306e-08	10.7286	4.7095e-05	30.6677	2.94272e-09	10.1303	0.00014943	-2.55174	0.0517321	1.12021	0.816536	-2.70245	0.0422956	2.85849	0.115191	-1.05906	0.997773	-3.02732	0.0245145	2808.57	76889.2	30132.1	86132.2	28451.6
CH1034_misc_RNA_43	CsrB	9.86932	7.29032e-07	2.00915	0.125899	3.63508	0.0038768	2.53635	0.050071	-4.91218	1.92959e-05	-2.71502	0.00961627	-3.89115	0.000136053	1.80926	0.266488	1.2624	0.646584	-1.43319	0.415501	195884	1.93324e+06	393561	712053	496830
CH1034_misc_RNA_45	OxyS	-2.54544	0.363888	28.5776	3.86203e-08	63.2115	9.0731e-11	19.0953	1.69935e-05	72.7427	5.10385e-11	160.901	2.5205e-14	48.6059	1.86977e-09	2.21192	0.298353	-1.49658	0.523662	-3.31032	0.0216341	8.42664	3.31048	240.813	532.66	160.909
CH1034_misc_RNA_5	6S	13.4772	3.04177e-08	2.36075	0.0648605	5.85245	4.30249e-05	1.52423	0.394961	-5.70885	2.72373e-06	-2.30283	0.0392403	-8.84199	1.86977e-09	2.47906	0.0442721	-1.54882	0.377699	-3.83962	0.000360016	504843	6.80386e+06	1.19181e+06	2.95457e+06	769495
CH1034_misc_RNA_56	ykoK	2.77726	0.0340552	4.51976	0.000711395	7.07276	5.8254e-06	4.38501	0.00171895	1.62742	0.167628	2.54667	0.0138832	1.5789	0.216528	1.56485	0.371126	-1.03073	0.997773	-1.61294	0.227066	674.657	1873.7	3049.29	4771.69	2958.38
CH1034_misc_RNA_57	Alpha_RBS	-1.38168	0.477727	2.26768	0.0738305	1.08704	0.890543	6.80987	4.09563e-05	3.1332	0.00144474	1.50194	0.322708	9.40903	1.86977e-09	-2.0861	0.131933	3.00301	0.00311161	6.26457	9.17812e-07	16557.3	11983.5	37546.7	17998.5	112753
CH1034_misc_RNA_7	SraH	2.46898	0.247729	-3.3869	0.129233	3.25313	0.0822604	-1.88545	0.438301	-8.36219	0.00125871	1.3176	0.683938	-4.65513	0.0140517	11.018	0.0024014	1.79634	0.605963	-6.13359	0.00399728	52.9859	130.821	15.6444	172.37	28.1026
CH1034_misc_RNA_79	SraD	-9.30677	2.75243e-07	-34.8144	3.81526e-14	-10.7453	3.39283e-08	-1.24477	0.693104	-3.74076	0.00195222	-1.15457	0.786191	7.47669	3.07757e-07	3.23997	0.0367653	27.9685	5.20187e-14	8.63233	4.93232e-07	632.396	67.9501	18.1648	58.8533	508.042
CH1034_misc_RNA_81	Trp_leader	-2.43998	0.0552351	1.63349	0.385125	2.4597	0.0555054	-1.52939	0.437406	3.98568	0.0010188	6.00161	1.44404e-05	1.5954	0.254526	1.50579	0.377617	-2.49824	0.057465	-3.76183	0.00116453	1200.98	492.209	1961.79	2954.04	785.267
CH1034_misc_RNA_9	GcvB	3.32567	0.266929	-7.16586	0.0598778	3.18964	0.297207	1.68369	0.588871	-23.8313	0.00104332	-1.04265	0.969225	-1.97523	0.449338	22.8565	0.00623994	12.0651	0.0113942	-1.89444	0.535975	1672.77	5563.08	233.436	5335.53	2816.42
a: Non-coding RNA genes differentially expressed (∣fold-change∣ > 5 and adjusted p-value < 0.01, shown in grey) in at least one of the 10 possible pairs of conditions i) exponential planktonic ii) stationary planktonic, iii) 7 h-old biofilm, iv) 13 h-old biofilm and v) biofilm-dispersed, are displayed.
b: Fold-change (FC) and corresponding adjusted p-value (padj) of each ncRNA gene in each comparison.
c: BaseMeans are the DESeq normalized values from the averaged triplicates of a condition.
