# Supplementary material for: Transcriptional profiling of Klebsiella pneumoniae defines signatures for planktonic, sessile and biofilm-dispersed cells
Source: BMC Genomics. 2016 Mar 15;17:237. doi: 10.1186/s12864-016-2557-x (PMC4791964; doi:10.1186/s12864-016-2557-x)
Supplement: Additional file 8: Table S3. — List of primers used in this study. (XLSX 12 kb) [file 12864_2016_2557_MOESM8_ESM.xlsx]

## Sheet: Supplementary Table 3
Supplementary Table 3 List of primers used in this study
Target CDS	Primer name	Primer sequence (5'-3')	Amplicon size (bp)	Use
shv	shv-GFP-Fw	TTCGCCTGTGTATTATCTCCCTGTTAGCCACCCTGCCGCTGGCGGTACACGCCAGCCCGCACTGGCATTTAATAACGCGTC	2403	Construction of the K. pneumoniae CH1034-gfp strain
	shv-GFP-Rv	TAGCGTTGCCAGTGCTCGATCAGCGCCGCGCCGATCCCGGCGATTTGCTGATTTCGCTCGGTATTTCACACCGCATAGC
bssR	RT-bssR-Fw	CTATCTGCAACTGCGAAAGGC	96	RT-qPCR
	RT-bssR-Rv	GCATGCATTTCACGGCAAAG
ychH	RT-ychH-Fw	TCATGGGGTTAGGGTTGGTG	95	RT-qPCR
	RT-ychH-Rv	ATGCGCAAAGAATTGTGGCA
ego	RT-ego-Fw	ATCCTTGATGAACCCACCGC	100	RT-qPCR
	RT-ego-Rv	TAAACACGATCCCCACGTCC
yjfO	RT-yjfO-Fw	TTCGCCGATGGATGTCGAAG	99	RT-qPCR
	RT-yjfO-Rv	CCGGGTACCATGGTGTCATC
yjjM	RT-yjjM-Fw	CCTTTGCCACTTATGCGAGC	105	RT-qPCR
	RT-yjjM-Rv	GAGGCGCTGGAACTATCGAA
130148	RT-130148-Fw	TATTTCCCGTGCGGAAGAGG	95	RT-qPCR
	RT-130148-Rv	CCGTCAGCATCTCGTTGACA
aglA	RT-aglA-Fw	GCCTGCACCACTTCGTCTAT	105	RT-qPCR
	RT-aglA-Rv	TACTCTGACTGAACGCCTGC
lsrR	RT-lsrR-Fw	ATATCAGCGAGGGCGAACAG	105	RT-qPCR
	RT-lsrR-Rv	TCTCCAGTCCTTCTACCGGC
60093	RT-60093-Fw	ATCAATCGCCAGCTCGTACA	103	RT-qPCR
	RT-60093-Rv	CGCCGGGAGAGTGAAAGAAA
220201	RT-220201-Fw	ATAAATACCCTGGGCCGGGA	101	RT-qPCR
	RT-220201-Rv	CCGTCAGCCAGAATATGCGT
rplE	RT-rplE-Fw	TCCGGTCAAAAACCGCTGAT	102	RT-qPCR
	RT-rplE-Rv	TTCGCCACGCAGAGTTACTT
rpsJ	RT-rpsJ-Fw	TCACAAGCGTCTGGTTGACA	98	RT-qPCR
	RT-rpsJ-Rv	GGCTGATCTGCACGTCTACA
mrkC	RT-mrkC-Fw	GTCGATCTGTCGCGCTTTTC	95	RT-qPCR
	RT-mrkC-Rv	AAATCGTAGCGCCCTTTCCA
280331	RT-280331-Fw	TGACCTGCGTCCATTTCGAG	99	RT-qPCR
	RT-280331-Rv	CGAGCCACAGTGAGGTATCC
puuD	RT-puuD-Fw	CGTCCCATCAGGTTGAGGTT	101	RT-qPCR
	RT-puuD-Rv	TTTTGCCCCTTGCCCATGTA
210022	RT-210022-Fw	AATTTTCATCCGCACCGGAC	100	RT-qPCR
	RT-210022-Rv	GGGATACTGCGGGGTGATTT
220241	RT-220241-Fw	AGCTGGATCTGGGGATCTGT	105	RT-qPCR
	RT-220241-Rv	AATGGCGTTTATCGTGCAGC
220240	RT-220240-Fw	CGCCGTATGATCTCGGTGAA	105	RT-qPCR
	RT-220240-Rv	CCACCAGAATGGCGGTAAAC
betI	RT-betI-Fw	GGCGGCAACTTTGATGAGAC	96	RT-qPCR
	RT-betI-Rv	CCGATAAAGCATCGGCTGGT
mdtJ	RT-mdtJ-Fw	AAAGATTGCCCTCGGTGTGG	104	RT-qPCR
	RT-mdtJ-Rv	TCAGCAGGGACAGACTCTCA
cpxR	RT-cpxR-Fw	AGTTGATGATGACCGGGAGC	201	RT-qPCR
	RT-cpxR-Rv	GGAGTCTGGTGTGTCTGACG
